# Supplementary material for: Automated sequence design of 2D wireframe DNA origami with honeycomb edges
Source: Nat Commun. 2019 Nov 28;10:5419. doi: 10.1038/s41467-019-13457-y (PMC6882874; doi:10.1038/s41467-019-13457-y)
Supplement: Supplementary file 3 — Source Data [file 41467_2019_13457_MOESM3_ESM.xlsx]

## Sheet: Figure 2a
Figure 2a
		Parameter 1	Parameter 2	Parameter 3	Parameter 4
	Data 1	5 uM of DNA origami	30s absorption on mica surface	12.5 mM Mg(OAc)2	100 mM NiCl2
		Parameter 1	Parameter 2	Parameter 3	Parameter 4
	Data 2	5 uM of DNA origami	30s absorption on mica surface	12.5 mM Mg(OAc)2	100 mM NiCl2

## Sheet: Figure 2b
Figure 2b
		Parameter 1	Parameter 2	Parameter 3	Parameter 4
	Data 1	5 uM of DNA origami	30s absorption on mica surface	12.5 mM Mg(OAc)2	100 mM NiCl2
		Parameter 1	Parameter 2	Parameter 3	Parameter 4
	Data 2	5 uM of DNA origami	30s absorption on mica surface	12.5 mM Mg(OAc)2	100 mM NiCl2

## Sheet: Figure 2c
Figure 2c
		Parameter 1	Parameter 2	Parameter 3	Parameter 4
	Data 1	5 uM of DNA origami	30s absorption on mica surface	12.5 mM Mg(OAc)2	100 mM NiCl2
		Parameter 1	Parameter 2	Parameter 3	Parameter 4
	Data 2	5 uM of DNA origami	30s absorption on mica surface	12.5 mM Mg(OAc)2	100 mM NiCl2
		Parameter 1	Parameter 2	Parameter 3	Parameter 4
	Data 3	5 uM of DNA origami	30s absorption on mica surface	12.5 mM Mg(OAc)2	100 mM NiCl2

## Sheet: Figure 2d
Figure 2d
		Parameter a	Parameter b	Parameter c
	Data 1	5 uM of DNA origami	2% uranyl-formate	10s staining
		Parameter a	Parameter b	Parameter c
	Data 2	5 uM of DNA origami	2% uranyl-formate	10s staining
		Parameter a	Parameter b	Parameter c
	Data 3	5 uM of DNA origami	2% uranyl-formate	10s staining

## Sheet: Figure 3a 
Figure 3a								Figure 3a
		Parameter 1	Parameter 2	Parameter 3	Parameter 4				Measured Internal Angles from TEM images
	Data 1	5 uM of DNA origami	30s absorption on mica surface	12.5 mM Mg(OAc)2	100 mM NiCl2			NO.	DX128	6HB128
								1	52.19	62.18
								2	96.92	59.03
								3	48.78	61.45
		Parameter a	Parameter b	Parameter c				4	43.49	59.06
	Data 2	5 uM of DNA origami	2% uranyl-formate	10s staining				5	96.65	55.35
								6	46.56	70.1
								7	62.44	54.69
								8	67.15	62.71
		Parameter 1	Parameter 2	Parameter 3	Parameter 4			9	61.75	59.58
	Data 3	5 uM of DNA origami	30s absorption on mica surface	12.5 mM Mg(OAc)2	100 mM NiCl2			10	69.71	71.11
								11	67.13	60.33
								12	36.61	61.58
								13	56.17	57
		Parameter a	Parameter b	Parameter c				14	81.28	64.31
	Data 4	5 uM of DNA origami	2% uranyl-formate	10s staining				15	54.78	65.94
								16	59.95	59.6
								17	81.36	58.28
								18	60.14	59.08
								19	71.71	62.8
								20	62.65	60.48
								21	75.44	57.26
								22	76.38	56.99
								23	47.45	60.4
								24	57.58	65.54
								25	78.56	59.16
								26	72.87	62.13
								27	54.74	70.54
								28	64.75	67.05
								29	56.81	60.91
								30	71.93	59.61
								31	70.26	58.07
								32	72.19	61.31
								33	57.04	58.6
								34	42.88	61.3
								35	73.66	57.49
								36	86.89	60.25
								37	53.12	56.77
								38	94.45	60.86
								39	62.76	54.37
								40	64.33	57.31
								41	54.29	59.99
								42	63.18	61.85
								43	63.24	62.61
								44	58.52	59.99
								45	50.26	60.18
								46	57.22	60.69
								47	50.68	63.3
								48	94.47	61.93
								49	49.24	63.41
								50	49.71	66.44
								51	68.41	61.02
								52	58.63	55.85
								53	76.14	67.78
								54	56.16	57.01
								55	79.93	57.71
								56	75.75	57.74
								57	69.67	59.49
								58	53.05	59.81
								59	48.98	56.34
								60	62.8	62.1
								61	53.49	59.08
								62	92.19	58.7
								63	63.45	59.15
								64	60.27	65.77
								65	89.18	56.88
								66	46.57	63.32
								67	56.7	60.38
								68	45.93	57.36
								69	65.08	63.82
								70	54.29	60.46
								71	62.68	63.68
								72	70.75	57.39
								73	65.95	60.34
								74	73.71	54.68
								75	57.61	66.15
								76	51.52	56.17
								77	46.87	56.78
								78	60.11	68.28
								79	63.47	56.48
								80	69	60.92
								81	57.6	59.87
								82	98.48	63.96
								83	46.69	58.45
								84	42.97	58
								85	51.16	62.5
								86	60.46	59.27
								87	75.25	68.85
								88	55.58	54.4
								89	57.36	68.2
								90	62.01	59.31
								91	62.13	58.03
								92	73.27	66.93
								93	51.2	64.13
								94	73.59	51.49
								95	63.42	56.95
								96	66.27	66.83
								97	60.3	62.64
								98	58.66	63.55
								99	66.18	64.04
								100	56.63	57.2
								101	51.99	62.93
								102	57.02	59.93
								103	59.73	60.58
								104	63.11	56.58
								105	87.38	59.85
								106	49.68	62.83
								107	41.9	56.01
								108	41.23	63.24
								109	59.17	63.32
								110	48.47	62.01
								111	62.56	61.03
								112	64.23	62.37
								113	79.75	60.12
								114	82.05	63.56
								115	42.98	59.09
								116	43.57	62.81
								117	47.24	68.13
								118	60.6	56.92
								119	62.78	58.75
								120	66.82	60.82
								121	58.19	61.89
								122	56.76	53.63
								123	75.81	69.68
								124	92.6	61.28
								125	61.94	57.79
								126	45.13	61.7
								127	52.32	62.04
								128	97.63	67.66
								129	41.69	60.42
								130	48.78	57.58
								131	64.34	60.95
								132	47.88	66.8
								133	84.77	57.32
								134	66.81	61.94
								135	62.12	58
								136	75.16	65.02
								137	85.79	58.23
								138	76.8	60.23
								139	74.83	62.27
								140	66.53	57.26
								141	54.27	66.52
								142	72.74	59.43
								143	53.44	67.75
								144	51.9	58.91
								145	61.31	60.47
								146	79.87	62.42
								147	51.72	60.84
								148	70.55	60.19
								149	48.89	62.54
								150	59.69	54.47
								151	89.58	68.59
								152	68.38	67.61
								153	49.47	58.28
								154	53.75	64.62
								155	54.58	55.56
								156	68.81	67.23
								157	77.7	59.61
								158	48.82	57.99
								159	54.6	62.34
								160	61.3	60.64
								161	60.39	62.67
								162	71.43	57.29
								163	56.13	67.3
								164	65.97	58.69
								165	83.8	62.98
								166	70.97	67.68
								167	55.37	58.86
								168	59.25	56.23
								169	77.75	64.61
								170	74.26	56.23
								171	55.23	68.48
								172	58.39	56.94
								173	72.97	65.64
								174	68.19	56.27
								175	54.66	57.34
								176	68.57	65.46
								177	62.17	63.61
								178	77.15	54.7
								179	74.6	59.11
								180	53.62	61.29
								181	48.06	64.35
								182	52.36	60.94
								183	69.58	59.18
								184	63.92	65.75
								185	59.48	70.09
								186	66.19	59.32
								187	83.45	59.19
								188	68.34	63.09
								189	83.38	59.4
								190	40.18	61.7
								191	78.93	57.03
								192	72.53	60.72
								193	43.55	58.05
								194	99.6	58.23
								195	76.17	66.31
								196	88.26	65.33
								197	60.71	59.88
								198	52.82	63.85
								199	64.16	57.94
								200	70.14	58.99
								201	68.1	62.6
								202	62.67	61.07
								203	66.36	73.95
								204	48.34	59.65
								205	82.14	55.7
								206	61.51	52.58
								207	70.76	67.37
								208	66.47	69.71
								209	48.69	63.9
								210	66.83	62.09
								211	67.86	59.45
								212	60.22	62.83
								213	47.7	64.12
								214	67.02	57.5
								215	46.17	65.38
								216	47.68	59.57
								217	74	61.29
								218	50.75	61.84
								219	53.66	65.12
								220	43.85	61.31
								221	68.55	67.42
								222	67.99	64.04
								223	63.39	62.11
								224	60.52	61.73
								225	54.94	66.47
								226	88.93	57.88
								227	52.76	62.85
								228	52.59	64.22
								229	69.13	61.15
								230	50.21	61.18
								231	92.56	72.03
								232	45.69	66.3
								233	62.95	69.27
								234	67.33	61.3
								235	50.1	58.14
								236	70.36	64.82
								237	79.98	59.33
								238	66.22	56.31
								239	69.55	64.71
								240	58.92	53.03
								241	64.64	69.21
								242	62.63	63.29
								243	51.57	63.6
								244	52.92	59.71
								245	65.74	59.44
								246	56.74	71.2
								247	79.03	55.27
								248	42.93	61.51
								249	62.21	58.32
								250	58.97	63.49
								251	35.99	63.3
								252	67.11	61.56
								253	90	59.3
								254	59.39	59.52
								255	52.35	61.75
								256	78.15	60.54
								257	47.16	60.46
								258	46.02	66.31
								259	75.25	58.94
								260	64.68	62.36
								261	52.18	58.49
								262	56.03	54.81
								263	55.34	66.19
								264	83.8	72.02
								265	50.17	68.03
								266	64.75	55.91
								267	65.4	71.73
								268	60.88	58.31
								269	46.23	75.26
								270	71.43	64.12
								271	62.29	70.19
								272	69.7	59.82
								273	46.02	65.81
								274	71.3	67.38
								275	44.23	62.32
								276	70.01	60.95
								277	63.02	53.18
								278	51.3	63.05
								279	61.72	59.55
								280	68.58	67.27
								281	46.86	64.1
								282	50.3	60.71
								283	90.75	61.46
								284	53.97	68.79
								285	114.34	54.41
								286	62.69	57.46
								287	56.64	54.82
								288	66.56	66.45
								289	58.88	61.39
								290	82.86	61.62
								291	54.15	62.86
								292	48.22	65.45
								293	59.17	61.15
								294	74.34	60.64
								295	67.37	66.98
								296	71.22	54.42
								297	66.17	59.56
								298	44.49	60.48
								299	46.44	62.74
								300	56.93	63.15
								301	59.62	57.99
								302	73.73	64.21
								303	64.57	62.72
								304	42.3	58.81
								305	50.03	63.23
								306	52.65	61.81
								307	66.78	62.94
								308	79.35	62.27
								309	66.57	59.27
								310	46.13	61.57
								311	45.45	58.6
								312	48.16	64.94
								313	55.94	61.98
								314	68.04	64.66
								315	58.57	68.13
								316	58.13	56.69
								317	46.43	64.73
								318	70.49	53.27
								319	83.45	58.9
								320	70.93	58.42
								321	84.14	61.82
								322	70.02	57.53
								323	50.23	66.36
								324	60.98	61.25
								325	74.61	61.36
								326	38.41	62.08
								327	74.37	58.32
								328	97.92	58.11
								329	60.82	51.14
								330	63.86	63.53
								331	62.24	61
								332	53.25	60.57
								333	48.93	56.19
								334	55.04	64.72
								335	93.28	61.86
								336	65.91	57.13
								337	53.98	65.26
								338	65.95	58.85
								339	92.21	72.43
								340	104.31	60.01
								341	48.16	60.27
								342	93.32	63.1
								343	52.18	60.46
								344	66.21	58.45
								345	87.99	62.01
								346	62.68	56.47
								347	48.98	62.14
								348	69.44	55.81
								349	57.13	56.04
								350	40.96	64.51
								351	60.11	54.09
								352	75.7	57.26
								353	58.41	65.7
								354	49.69	58.12
								355	60.6	67.28
								356	71.34	61.24
								357	45.69	60.3
								358	85.52	60.63
								359	47.66	61.09
								360	72.18	60.91
								361	37.13	62.05
								362	57.79	64.59
								363	49.12	58.61
								364	85.89	58.86
								365	59.93	62.53
								366	56.67	60.76
								367	62.19	61.66
								368	50.61	62.55
								369	56.28	60.32
								370	74.33	62.64
								371	60.29	60.64
								372	53.78	56.22
								373	56.28	61.27
								374	51.58	58.41
								375	47.4	68.31
								376	75.59	61.46
								377	73.63	53.6
								378	48.34	62.74
								379	72.78	66.53
								380	44.67	54.48
								381	39.68	59.93
								382	94.61	63.28
								383	92.78	60.14
								384	99.45	67.45
								385	72.65	57.78
								386	65.14	60.28
								387	72.46	64.8
								388	56.45	60.66
								389	46.5	59.71
								390	52.32	65.95
								391	62.24	61.62
								392	55.74	56.5
								393	53.55	61.81
								394	76.58	59.68
								395	76.05	60.7
								396	59.3	63.32
								397	51.72	58.51
								398	59.16	63.55
								399	55.74	62.91
								400	60.73	57.1
								401	42.55	61.47
								402	42.89	61.6
								403	75.12	60.96
								404	52.8	62.78
								405	49.84	59.64
								406	59.31	59.77
								407	45.7	62.77
								408	83.52	59.17
								409	83.39	60.61
								410	48.77	65.8
								411	58.24	54.6
								412	65.81	61.75
								413	66.47	62.5
								414	67.62	60.77
								415	70.02	56.24
								416	89.33	62.68
								417	60.57	59.36
								418	50.87	60.87
								419	75.28	58.18
								420	69.45	61.72
								421	65.69	54.2
								422	38.31	63.61
								423	51.35	63.19
								424	42.97	59.27
								425	46.01	59.98
								426	55.8	63.27
								427	58.46	54.02
								428	103.23	64.61
								429	60.57	68.97
								430	110.47	62.34
								431	81.73	60.98
								432	48.01	60.13
								433	55.5	66.09
								434	74.31	58.73
								435	79.69	58.38
								436	84.31	73.69
								437	82.2	59.26
								438	73.52	54.83
								439	54.56	55.54
								440	62.32	57.71
								441	65.63	64.97
								442	48.2	67.18
								443	60.42	60.36
								444	51.02	58.23
								445	58.59	65.74
								446	91.19	60.62
								447	54.6	60.57
								448	61.46	58.3
								449	64.18	65.81
								450	60.91	63.65
								451	52.61	63.52
								452	98.88	63.7
								453	57.01	56.51
								454	65.22	62.62
								455	73.32	57.15
								456	58.49	57.58
								457	57.05	67.04
								458	63.19	60.61
								459	54.36	62.93
								460	57.19	57.36
								461	62.91	68.76
								462	51.66	59.16
								463	59.3	59.87
								464	49.68	59.38
								465	51.53	65.77
								466	93.83	60.55
								467	85.71	60.56
								468	71.6	59.56
								469	76.29	57.99
								470	67.38	60.75
								471	60.51	55.59
								472	72.49	59.3
								473	52.68	62.02
								474	51.39	60.44
								475	57.76	65.82
								476	47.6	62.15
								477	63.55	64.09
								478	83.14	63.41
								479	61.38	61.04
								480	54.02	70.73
								481	87.74	65.26
								482	40.95	51.2
								483	53.23	59.42
								484	56.33	60.38
								485	70.24	63.95
								486	60.81	61.43
								487	47.38	67.6
								488	62.66	54.4
								489	48.46	66.92
								490	59.73	63.35
								491	38.99	58.64
								492	68.2	62.5
								493	63.88	60.33
								494	48.29	56.84
								495	59.51	62.01
								496	64.88	63.61
								497	74.57	69.77
								498	60.33	62.68
								499	70.99	56.13
								500	81.11	62.25
								501	61.22	61.12
								502	59.8	67.64
								503	50.49	61.7
								504	59.85	58.5
								505	80.33	65.63
								506	49.13	65.89
								507	54.59	58.44
								508	66.95	59.13
								509	84.75	57.89
								510	55.45	65.41
								511	49.52	65.03
								512	74.65	63.37
								513	56.32	63.8
								514	62.39	60.09
								515	66.13	56.24
								516	68.51	66.97
								517	70.06	56.64
								518	59.69	61.31
								519	53.26	60.42
								520	102.7	64.08
								521	74.05	63.91
								522	93.67	60.89
								523	60.59	67.38
								524	64.5	57.02
								525	62.22	61.67
								526	78.13	57.76
								527	64.75	61.98
								528	80.24	57.21
								529	55.34	68.28
								530	85.89	60.63
								531	48.22	56.84
								532	53.58	58.89
								533	80.72	64.5
								534	82.74	59.71
								535	68.64	60.59
								536	53.67	58.5
								537	54.71	54.27
								538	63.79	61.74
								539	71.75	60.44
								540	70.77	66
								541	45.53	69.65
								542	53.9	61.61
								543	53.16	66.38
								544	78.98	52.38
								545	52.19	62.05
								546	49.56	61.78
								547	79.66	61.54
								548	100.58	60.3
								549	62.49	59.71
								550	58.13	63.91
								551	68.46	63.31
								552	35.74	63.41
								553	57.88	58.69
								554	75.76	60.26
								555	96.25	58.69
								556	59.18	60.09
								557	60.18	65.95
								558	56.61	58.99
								559	57.5	62.81
								560	74.28	61.06
								561	56.99	56.94
								562	37.34	60.69
								563	100.89	57.93
								564	42.81	62.1
								565	48.78	60.61
								566	55.77	61.54
								567	84.79	53.75
								568	53.1	68.99
								569	65.99	54.87
								570	69.72	59.36
								571	51.72	67.48
								572	80.05	60.21
								573	59.43	62.12
								574	63.75	63.03
								575	57.11	56.74
								576	56.11	59.26
								577	62.62	61.07
								578	74.06	59.64
								579	63.12	61.38
								580	84.45	58.17
								581	55.84	58.59
								582	58.32	59.71
								583	68.93	52.94
								584	57.95	57.51
								585	104.72	50.57
								586	55.18	55.62
								587	45.22	65.6
								588	59.07	56.99
								589	67.37	55.03
								590	70.1	64.33

## Sheet: Figure 3b
Figure 3b							Figure 3b
		Parameter 1	Parameter 2	Parameter 3	Parameter 4			Measured Internal Angles from TEM images
	Data 1	5 uM of DNA origami	30s absorption on mica surface	12.5 mM Mg(OAc)2	100 mM NiCl2		NO.	DX74	6HB74
							1	144.25	111.34
							2	126.55	118.04
							3	126.43	118.7
		Parameter a	Parameter b	Parameter c			4	126.42	112.35
	Data 2	5 uM of DNA origami	2% uranyl-formate	10s staining			5	116.08	126.01
							6	118.21	115.32
							7	123.94	126.75
							8	123.67	111.73
		Parameter 1	Parameter 2	Parameter 3	Parameter 4		9	99.88	124.96
	Data 3	5 uM of DNA origami	30s absorption on mica surface	12.5 mM Mg(OAc)2	100 mM NiCl2		10	128.45	122.93
							11	120.8	112.16
							12	102.18	115.77
							13	123.72	121.21
		Parameter a	Parameter b	Parameter c			14	132.73	121.07
	Data 4	5 uM of DNA origami	2% uranyl-formate	10s staining			15	106.29	128.38
							16	122.75	120.84
							17	95.91	113.8
							18	105.61	118.84
							19	114.39	113.39
							20	135.71	125.67
							21	116.3	119.96
							22	138.9	115.84
							23	105.77	117.85
							24	99.72	120.62
							25	135.75	119.55
							26	109.99	111.47
							27	141.97	112.24
							28	121.52	111.79
							29	100.16	122.88
							30	161.05	118.81
							31	90.96	120
							32	113.27	117.6
							33	128.73	125.62
							34	119.97	115.36
							35	122.09	119.86
							36	117.22	107.01
							37	124.24	116.81
							38	130.52	114.9
							39	136.38	122.75
							40	110.6	120.2
							41	127.08	116.83
							42	96.09	112.47
							43	123.77	123.62
							44	99.56	117.62
							45	110.72	119.76
							46	110.38	116.66
							47	117.99	121.24
							48	135.24	129.86
							49	102.99	118.26
							50	135.19	93.82
							51	79.2	118.71
							52	102.07	109.63
							53	120.79	119.54
							54	128.02	128.38
							55	107.91	119.25
							56	117.04	119.24
							57	126.52	124.07
							58	129.7	115.16
							59	113.44	119.15
							60	110.73	118.24
							61	123.02	118.77
							62	121.76	119.04
							63	139.83	112
							64	126.88	107.59
							65	107.79	124.2
							66	117.12	124.61
							67	123.97	128.34
							68	118.27	128.04
							69	125.72	120.74
							70	127.55	121.65
							71	124.15	125.23
							72	121.92	128.69
							73	129.81	126.86
							74	107.68	119.37
							75	88.65	129.89
							76	130.87	119.17
							77	93.49	122.21
							78	128.69	121.29
							79	148.39	118.89
							80	127.79	118.8
							81	106.32	118.1
							82	93.49	120.24
							83	140.61	130.75
							84	93.33	117.89
							85	131.46	130.57
							86	108.97	125.1
							87	111.75	127.26
							88	102.46	123.41
							89	129.28	118.72
							90	127.69	115.95
							91	115.21	123.15
							92	111.9	116.71
							93	113.13	118.91
							94	133.07	118.58
							95	133.66	121.54
							96	127.51	121.17
							97	132.9	116.03
							98	135	124.71
							99	142.86	112.98
							100	122.5	120.18
							101	114.46	116.26
							102	133.01	123.48
							103	135.85	125.25
							104	85.91	122.51
							105	134.28	121.63
							106	125.08	118.97
							107	96.61	133.64
							108	152.77	122.82
							109	149.05	121.2
							110	71.28	118.7
							111	125.9	123.78
							112	131.54	134.11
							113	127.25	110.99
							114	86.74	123.49
							115	146.99	122.91
							116	116.83	131.3
							117	112.5	116.6
							118	104.44	129.46
							119	115.2	110.7
							120	132.05	124.24
							121	124.65	120.3
							122	130.15	118.73
							123	121.05	122.02
							124	124	127.66
							125	118.99	118.32
							126	103.91	124.6
							127	104.07	119.59
							128	83.49	130.53
							129	142.77	124.2
							130	114.92	116.02
							131	145.1	123.99
							132	149.37	120.43
							133	80.22	107.18
							134	109.46	124.29
							135	131.15	127.65
							136	112.25	115.99
							137	122.18	122.5
							138	132.94	103.25
							139	120.24	122.2
							140	127.43	112.8
							141	136.25	119.04
							142	129.13	119.78
							143	128.66	113.47
							144	124.28	118.57
							145	111.05	121.92
							146	121.8	118.51
							147	129.09	125.9
							148	142.2	128.82
							149	119.08	124.43
							150	114.58	112.2
							151	119.39	118.56
							152	136.41	119.92
							153	104.07	120.32
							154	106.93	125.17
							155	120.96	120.04
							156	127.69	113.68
							157	124.72	128.87
							158	136.58	122.78
							159	130.65	133.19
							160	138.82	115.56
							161	83.18	118.81
							162	142.62	125.55
							163	80.02	122.55
							164	138.43	120.95
							165	134.21	119.46
							166	128.37	112.31
							167	118.42	121.85
							168	108.13	132
							169	85.38	124.14
							170	111.63	126.17
							171	128.91	129.27
							172	96.79	125.53
							173	117.68	119.09
							174	124.78	110.26
							175	131.95	121.85
							176	120.96	124.88
							177	135.07	117.34
							178	116.07	111.88
							179	85.56	130.47
							180	83.79	124.52
							181	111.11	117.63
							182	130.9	109.83
							183	133.97	137.48
							184	105.26	126.83
							185	129.26	123.61
							186	133.88	122.05
							187	100.87	122.31
							188	128.55	120.69
							189	107.26	114.67
							190	153.71	124.36
							191	107.48	119.43
							192	124.49	122.98
							193	108.57	123
							194	131.97	114.96
							195	106.75	113.63
							196	101.34	131.08
							197	111.42	123.07
							198	112.59	115.97
							199	126.57	134.34
							200	116.22	112.33
							201	95.36	128.78
							202	121.29	125.66
							203	125	119.58
							204	142.49	125.59
							205	103.16	120.83
							206	124.75	107.91
							207	123.5	119.54
							208	134.65	115.96
							209	127.05	117.51
							210	132.96	119
							211	114.59	129.74
							212	111.27	113.2
							213	107.4	120.37
							214	125.65	120.1
							215	132.87	118.84
							216	128.32	134.46
							217	136.41	121.58
							218	128.23	117.06
							219	105.53	119.84
							220	134	128.23
							221	132.75	142.91
							222	127.52	123.88
							223	124.75	121.82
							224	130.95	116.25
							225	114.57	132.07
							226	131.69	120.17
							227	103.71	116.21
							228	85.6	112.11
							229	112.91	119.81
							230	137.89	121.33
							231	108.56	131.06
							232	141.57	121.76
							233	114.56	120.69
							234	140.12	125.19
							235	144.05	110.42
							236	127.1	119.08
							237	129.28	129.17
							238	104.41	122.76
							239	136.91	115.36
							240	126.65	130.81
							241	127.46	117.39
							242	132.25	117.97
							243	120.13	120.4
							244	120.2	128.38
							245	135.17	123.03
							246	129.93	125.78
							247	124.58	119.76
							248	124.36	115.71
							249	112.2	112.11
							250	151.37	118.56
							251	111.07	115.09
							252	135.84	120.2
							253	125.04	114.35
							254	127.17	122.53
							255	145.51	120.41
							256	137.52	119.94
							257	122.39	116.51
							258	113.9	130.13
							259	128.03	126.56
							260	144.91	114.77
							261	119.52	117.36
							262	129.92	124.27
							263	110.95	116.72
							264	99.98	127.27
							265	117.3	127.31
							266	89.32	130
							267	140.78	126.66
							268	112.72	114.24
							269	132.9	109.37
							270	146.22	127.37
							271	112.15	120.02
							272	125.08	119.96
							273	120.63	120.33
							274	119.33	113.74
							275	120.77	121.74
							276	118.33	123.12
							277	111.81	121.11
							278	99.78	122
							279	135.23	120.75
							280	126.58	120.12
							281	100.38	118.45
							282	87.29	119.78
							283	89.45	121.34
							284	120.31	117.75
							285	107.94	120.61
							286	100.97	114.34
							287	139.9	121.25
							288	130.44	114.35
							289	103.98	116.15
							290	111.64	122.14
							291	132.66	116.81
							292	132.05	117.62
							293	111.41	117.65
							294	146.82	120.29
							295	110.3	115.04
							296	100.08	119.75
							297	101.41	111.99
							298	130.91	107.92
							299	120.26	101.93
							300	117.59	115.16
							301	118.84	109.37
							302	84.37	119.3
							303	126.37	113.15
							304	136.97	123.54
							305	124.47	121.26
							306	125.55	117.39
							307	107.94	117.17
							308	135.89	125.92
							309	139.4	118.86
							310	109.92	127.63
							311	109.55	105.36
							312	117.94	124.37
							313	134.56	123.55
							314	128.96	112.4
							315	111.24	120.85
							316	127.31	116.27
							317	139.05	123.85
							318	113.66	120.14
							319	122.57	107.89
							320	119.26	121.13
							321	116.51	124.01
							322	84.54	115
							323	107.66	120.06
							324	114.73	115.61
							325	110.28	116.17
							326	115.19	118.53
							327	122.26	124.07
							328	113.39	117.35
							329	113.68	116.24
							330	129.11	124.37
							331	114.97	122.71
							332	118.19	117.23
							333	114.66	117.12
							334	110.11	110.69
							335	125.91	115.23
							336	83.61	121.68
							337	149.18	113.63
							338	127.84	120.19
							339	99	125.57
							340	90.53	113.63
							341	120.75	113.2
							342	121.82	128.37
							343	123.11	124.08
							344	135.71	126.82
							345	101.26	121.67
							346	127.47	124.13
							347	121.99	110.77
							348	107.96	117.31
							349	143.69	115.33
							350	141.75	108.15
							351	82.15	121.68
							352	118.94	116.67
							353	124.17	113.14
							354	82.61	117.78
							355	122.03	123.91
							356	113.47	124.74
							357	114.88	114.56
							358	110.3	119.29
							359	137.3	122.98
							360	110.07	118.17
							361	126.6	112.08
							362	120.86	108.76
							363	106.99	121.22
							364	140.5	114.48
							365	136.89	111.92
							366	102.54	117.21
							367	113.32	120.27
							368	111.05	114.06
							369	121.56	112.11
							370	110.42	110.66
							371	133	122.97
							372	130.83	117.11
							373	147.08	112.66
							374	117.1	132.06
							375	117.19	107.53
							376	128.98	126.69
							377	129	119.33
							378	117.83	121.43
							379	105.39	116.86
							380	121.18	111.95
							381	130.84	120.34
							382	136.62	124.09
							383	136.67	127.85
							384	117.3	125.13
							385	119.91	127.84
							386	127.23	115.85
							387	94.21	118.3
							388	121.95	131
							389	126.42	111.02
							390	128.04	119.32
							391	134.5	111.34
							392	117.12	128.89
							393	132.16	117.92
							394	139.41	122.59
							395	121.23	121.7
							396	124.89	125.25
							397	127.84	122.09
							398	103.64	129.76
							399	112.67	131.76
							400	119.32	127.16
							401	65.78	122.84
							402	113.85	127.06
							403	137.93	124.48
							404	127.72	123.74
							405	116.86	110.09
							406	123.43	124.24
							407	119.01	125.01
							408	130.14	129.72
							409	124.57	125.37
							410	121.96	109.56
							411	122.87	121.99
							412	130.2	121.59
							413	124.14	119.27
							414	135.92	114.09
							415	122.43	106.08
							416	135.25	122.74
							417	110.17	108.28
							418	129.67	109.71
							419	107.94	116.13
							420	120.18	119.33
							421	135.16	129.61
							422	112.81	121.83
							423	126.13	124.54
							424	122.97	125.48
							425	97.8	119.22
							426	138.5	114.66
							427	115.18	117.56
							428	97.33	118.39
							429	103.71	127.09
							430	107.25	121.72
							431	145.77	117.41
							432	116.58	121.76
							433	126.97	121.06
							434	122.85	117.09
							435	155.32	122
							436	131.4	119.08
							437	117.57	121.72
							438	109.38	130.99
							439	132.84	113.04
							440	124.31	126.47
							441	117.49	120.23
							442	126.57	122.48
							443	117.92	120.32
							444	125.16	124.67
							445	128.45	108.68
							446	117.79	124.43
							447	117.56	125.12
							448	112.79	122.24
							449	118.34	124.51
							450	77.65	116.73
							451	90.84	111.09
							452	117.11	115.39
							453	135	114.46
							454	113.09	124.51
							455	108.97	107.26
							456	91.98	121.22
							457	120.75	108.53
							458	140.17	110.52
							459	113.95	125.7
							460	97.59	121.73
							461	133.18	127.21
							462	90.37	119.86
							463	105.7	125.2
							464	145.63	117.13
							465	122.99	110.7
							466	139.17	123.95
							467	90.39	114.17
							468	120.96	127.57
							469	115.13	121.13
							470	118.58	111.34
							471	133.25	121.19
							472	132.65	120.82
							473	94.7	118.33
							474	147.41	124.35
							475	123.08	114.31
							476	134.28	126.15
							477	132.05	116.42
							478	100.86	118.62
							479	126.99	130.35
							480	127.2	131.29
							481	117.17	123.33
							482	126.11	125.17
							483	114.17	104.14
							484	125.78	115.64
							485	122.89	112.34
							486	90.23	113.03
							487	129.35	126.67
							488	95.17	117.14
							489	126.45	118.77
							490	118.74	112.12
							491	95.67	129.05
							492	123.3	126.11
							493	110.32	117.91
							494	95.09	119.56
							495	110.42	120.51
							496	116.7	123.18
							497	112.82	129.24
							498	124.13	121.57
							499	69.41	120.82
							500	120.63	118.33
							501	116.67	124.35
							502	107.4	114.31
							503	99.52	126.15
							504	102.11	116.42
							505	132.15	118.62
							506	131.57	130.35
							507	113.2	131.29
							508	120.94	123.33
							509	128.38	125.17
							510	124.38	104.14
							511	92.52	115.64
							512	129.21	112.34
							513	109.91	113.03
							514	116.96	126.67
							515	97.25	117.14
							516	138.1	118.77
							517	103.78	112.12
							518	136.74	129.05
							519	107.41	126.11
							520	131.84	117.91
							521	129.59	119.56
							522	124.33	120.51
							523	117.1	123.18
							524	95.36	129.24
							525	120.48	121.57
							526	136.13	116.98
							527	95.9	113.6
							528	147.4	115.82
							529	127.59	115.9
							530	119.47	114.03
							531	133.28	122.46
							532	157.77	122.36
							533	130.44	122.22
							534	90.78	124.19
							535	126.31	116.68
							536	109.5	110.53
							537	112.49	128.43
							538	84.9	119.72
							539	130.08	118.2
							540	97.71	117.51
							541	120.18	128.93
							542	117.68	116.09
							543	106.03	115.39
							544	98.22	116.3
							545	129.78	120.78
							546	105.6	128.26
							547	109.91	121.73
							548	132.84	124.63
							549	134.45	136.25
							550	128.49	112.38
							551	131.36	123.51
							552	130.74	111.4
							553	131.1	119.59
							554	92.12	121.81
							555	116.84	115.17
							556	124.54	124.27
							557	136.58	121.73
							558	102.75	121.33
							559	91.23	116.38
							560	88.17	116.52
							561	142.77	122.55
							562	107.37	110.64
							563	128.99	115.75
							564	130.9	129.99
							565	118.41	128.04
							566	126.99	115.15
							567	117.56	116.97
							568	128.78	129.45
							569	133.22	117.88
							570	104.43	119.51
							571	139.84	119.29
							572	120.88	110.27
							573	122.28	122.62
							574	135.19	110.16
							575	147.72	124.34
							576	127.61	122.76
							577	137.99	110.38
							578	117.59	117.44
							579	122.5	119.92
							580	126.04	119.8
							581	133.75	122.78
							582	137.64	119.29
							583	116.02	118.36
							584	125.43	118.86
							585	130.14	119.51
							586	101.72	122.81
							587	111.5	129.51
							588	126.67	120.76
							589	122.96	123.49
							590	119.24	123.28

## Sheet: Figure 3c
Figure 3c						Figure 3c
		Parameter a	Parameter b	Parameter c			Measured Internal Angles from TEM images
	Data 1	5 uM of DNA origami	2% uranyl-formate	10s staining		NO.	6HB105
						1	94.85
						2	89.15
						3	90.7
						4	84.71
						5	88.99
						6	93.46
						7	98.8
						8	95.48
						9	81.07
						10	96.66
						11	91.96
						12	87.88
						13	86.15
						14	97.93
						15	99.77
						16	92.62
						17	96.94
						18	85.73
						19	90.96
						20	87.23
						21	81.55
						22	111.29
						23	110.39
						24	87.05
						25	78.04
						26	98.32
						27	97.09
						28	66.45
						29	112.8
						30	66.71
						31	115.13
						32	75.79
						33	104.93
						34	99.68
						35	92.42
						36	90.85
						37	82.96
						38	93.81
						39	92.58
						40	71.98
						41	95.1
						42	82.97
						43	90.35
						44	91.36
						45	84.19
						46	101.92
						47	99.21
						48	110.97
						49	80.38
						50	62.29
						51	109.68
						52	91.14
						53	97.56
						54	111.86
						55	69.48
						56	89.67
						57	87.77
						58	89.7
						59	94.73
						60	99.98
						61	88.39
						62	89.41
						63	97.82
						64	97.49
						65	78.37
						66	78.65
						67	101.43
						68	87.68
						69	89.55
						70	87.87
						71	90.21
						72	79.96
						73	93.83
						74	96.38
						75	75.9
						76	107.03
						77	93.22
						78	104.3
						79	99.13
						80	88.26
						81	92.04
						82	95.43
						83	88.51
						84	84.37
						85	81.59
						86	92.72
						87	87.72
						88	90.68
						89	93.53
						90	88.95
						91	84.4
						92	77.2
						93	105.41
						94	81.45
						95	95.04
						96	85.87
						97	93.99
						98	95.81
						99	87.92
						100	105.17
						101	75.76
						102	80.3
						103	95.53
						104	74.69
						105	115.48
						106	89.3
						107	90.95
						108	92.97
						109	108.19
						110	76.45
						111	117.03
						112	74.88
						113	97.37
						114	78.68
						115	86.09
						116	89.87
						117	94.24
						118	87.15
						119	81.98
						120	90.13
						121	87.05
						122	95.55
						123	87.23
						124	94.92
						125	88.44
						126	98.31
						127	96.4
						128	98.09
						129	85.31
						130	97.91
						131	90.27
						132	99.07
						133	93.45
						134	70.99
						135	102.49
						136	94.86
						137	82.96
						138	98.41
						139	92.25
						140	76.97
						141	92.64
						142	94.83
						143	87.3
						144	86.85
						145	87.21
						146	77.32
						147	73.08
						148	82.42
						149	93.77
						150	95.94
						151	65.82
						152	89.02
						153	87.42
						154	88.46
						155	90.76
						156	90.88
						157	98.84
						158	95.13
						159	94.15
						160	94.7
						161	117.26
						162	70.77
						163	99.79
						164	74.29
						165	81.05
						166	87.23
						167	84.16
						168	92.7
						169	95.5
						170	96.3
						171	84.92
						172	106.58
						173	107.41
						174	72.52
						175	87.39
						176	97.63
						177	92.36
						178	86.72
						179	76.67
						180	87.46
						181	90.06
						182	90.35
						183	81.98
						184	80.98
						185	95.82
						186	102.85
						187	80.92
						188	87.2
						189	88.91
						190	99.1
						191	86.61
						192	88.29
						193	91.66
						194	94.72
						195	78.08
						196	92.01
						197	94.79
						198	91.61
						199	80.19
						200	98.11
						201	87.62
						202	99.83
						203	69.45
						204	100.74
						205	105.58
						206	82.16
						207	95.96
						208	92.81
						209	84.12
						210	97.2
						211	94.22
						212	89.78
						213	91.39
						214	89.37
						215	89.84
						216	92.44
						217	91.66
						218	95.57
						219	84.28
						220	92.18
						221	93.82
						222	91.82
						223	90.72
						224	80.66
						225	96.26
						226	94.56
						227	90.86
						228	93.63
						229	91.67
						230	75.77
						231	99.06
						232	86.01
						233	87.71
						234	89.62
						235	91.11
						236	84.77
						237	92.57
						238	91.65
						239	88.72
						240	91.62
						241	84.79
						242	102.33
						243	74.21
						244	95.38
						245	76.21
						246	98.52
						247	75.29
						248	98.56
						249	87.26
						250	91.82
						251	88.32
						252	92.87
						253	89.51
						254	91.99
						255	90.03
						256	96.23
						257	85.05
						258	90.58
						259	94.19
						260	88.63
						261	89.64
						262	89.82
						263	92.22
						264	89.82
						265	83.38
						266	91.89
						267	89.45
						268	91.32
						269	84.79
						270	94.1
						271	95.61
						272	74.54
						273	103.88
						274	87.47
						275	89.77
						276	84.09
						277	85.68
						278	98.62
						279	86.68
						280	84.49
						281	96.47
						282	80.96
						283	93.16
						284	95.71
						285	86.1
						286	99.5
						287	81.04
						288	99.13
						289	78.85
						290	88.89
						291	92.87
						292	90.99
						293	88.71
						294	93.88
						295	83.23
						296	93.07
						297	96.34
						298	88.28
						299	88.73
						300	91.64
						301	91.93
						302	86.96
						303	97.53
						304	92.16
						305	82.57
						306	88.78
						307	91.92
						308	89.89
						309	87.14
						310	86.4
						311	90.96
						312	88.19
						313	98.84
						314	84.92
						315	89.74
						316	88.93
						317	92.6
						318	87.77
						319	87.1
						320	91.05
						321	96.18
						322	73.71
						323	81.6
						324	104.13
						325	85.84
						326	87.56
						327	90.71
						328	86.63
						329	84.89
						330	91.32
						331	85.99
						332	97.06
						333	95.22
						334	77.8
						335	82.42
						336	103.27
						337	88.03
						338	91.76
						339	90.22
						340	87.65
						341	94.24
						342	91.7
						343	94.41
						344	85.43
						345	87.96
						346	89.6
						347	103.06
						348	82.44
						349	101.2
						350	70.36
						351	89.11
						352	91.38
						353	88.43
						354	93.2
						355	92.94
						356	83.29
						357	96.15
						358	92.89
						359	80.02
						360	90.08
						361	75.02
						362	100.6
						363	87.38
						364	87.84
						365	91.92
						366	91.33
						367	90.26
						368	95.25
						369	87.64
						370	91.91
						371	91.37
						372	90.72
						373	87.38
						374	71.78
						375	113.16
						376	71.69
						377	102.19
						378	83.57
						379	92.58
						380	89.39
						381	87.35
						382	92.71
						383	88.71
						384	90.55
						385	87.18
						386	89.75
						387	90.04
						388	90.21
						389	86.3
						390	91.46
						391	93.69
						392	90.02
						393	76.18
						394	111.49
						395	102.07
						396	70.61
						397	94.66
						398	89.07
						399	91.34
						400	84.29
						401	85.46
						402	90.29
						403	90.87
						404	80.74
						405	90
						406	88.54
						407	92.18
						408	89.49
						409	86.78
						410	90.48
						411	83.47
						412	84.65
						413	98.01
						414	93.63
						415	84.45
						416	95.53
						417	84.87
						418	92.56
						419	81.79
						420	94.31
						421	91.34
						422	75.83
						423	80.45
						424	98.49
						425	77.93
						426	100.68
						427	86.34
						428	94.55
						429	79.66
						430	105.76
						431	74.13
						432	77.38
						433	106.5
						434	82.33
						435	97.65
						436	88.03
						437	89.46
						438	104.04
						439	75.44
						440	92.39
						441	89.39
						442	88.69
						443	83.86
						444	88.7
						445	89.38
						446	84.69
						447	95.12
						448	92.46
						449	92.1
						450	85.75
						451	85.01
						452	70.47
						453	105.19
						454	78.75
						455	67.33
						456	92.34
						457	86.4
						458	90.73
						459	85.27
						460	92.6
						461	80.02
						462	97.2
						463	91.85
						464	98.34
						465	85.92
						466	85.95
						467	90.69
						468	92.34
						469	83.9
						470	86.48
						471	86.98
						472	96.62
						473	97.53
						474	86.23
						475	85.42
						476	85.55
						477	101.28
						478	95.47
						479	90.5
						480	87.07
						481	86.64
						482	95.21
						483	81.71
						484	88.21
						485	87.95
						486	87.2
						487	91.64
						488	94.44
						489	89.47
						490	85.14
						491	83.12
						492	83.37
						493	98.65
						494	86.19
						495	97.15
						496	94.49
						497	93.33
						498	84.05
						499	95.22
						500	86.93
						501	94.38
						502	91.57
						503	87.18
						504	98.16
						505	75.16
						506	76.33
						507	93.49
						508	80.31
						509	72.89
						510	102.69
						511	102.09
						512	92.38
						513	90.43
						514	86.47
						515	89.64
						516	89.46
						517	86.31
						518	95.02
						519	90.36
						520	86.29
						521	98.72
						522	96.12
						523	88.51
						524	91.4
						525	78.05
						526	100.84
						527	89.01
						528	86.36
						529	91.5
						530	92.79
						531	91.35
						532	93.47
						533	91.64
						534	90.26
						535	89.28
						536	87.13
						537	83.66
						538	82.61
						539	97.75
						540	97.47
						541	85.2
						542	80.95
						543	88.6
						544	84.65
						545	86.17
						546	88.21
						547	89.37
						548	92.71
						549	93.42
						550	82.77
						551	95.14
						552	86.7
						553	100.03
						554	86.27
						555	92.23
						556	93.06
						557	93.72
						558	84.34
						559	86.73
						560	90.34
						561	94.1
						562	83.35
						563	93.62
						564	90.24
						565	84.8
						566	93.41
						567	91.18
						568	97.92
						569	84.89
						570	88.96
						571	88.93
						572	78.64
						573	104.61
						574	91.06
						575	94.21
						576	73.18
						577	105.77
						578	86.69
						579	91.59
						580	93.09
						581	92.93
						582	95.47
						583	92.97
						584	84.91
						585	97.87
						586	74.34
						587	100.42
						588	87.61
						589	89.9
						590	84.39

## Sheet: Figure 3d
Figure 3d
		Parameter a	Parameter b	Parameter c
	Data 1	5 uM of DNA origami	2% uranyl-formate	10s staining

## Sheet: Figure 4b
Figure 4b
	Internal Angles
	Mean	Stdev		*Mean, Stdev, and histogram count values are calculated from 50-200 ps after equilibration time.
DX42	76.94	7.31		**Trajectory data is plotted in SI Figure 32c
6HB42	67.1	3.15
DX84	62.3	1.99
6HB84	60.85	1.02
	Measured Internal Angles from MD Snapshots (*,**)
t (ps)	DX42	6HB42	DX84	6HB84
0	59.4928	59.6601	60.0523	60.1234	* Start Equilibration MD
0.1	59.2096	59.7012	60.0373	60.1301
0.2	59.819	60.1962	60.3443	60.3666
0.3	58.5491	60.2025	60.4989	60.4173
0.4	59.9277	61.1179	60.4826	60.4547
0.5	58.647	61.2259	60.0326	60.3243
0.6	58.3351	61.6998	60.3315	60.18
0.7	58.162	61.4995	60.2289	60.388
0.8	58.5021	61.4104	60.315	60.3665
0.9	58.9483	61.1054	60.1137	60.281
1	58.9217	60.8075	59.8163	60.3063
1.1	59.5489	61.0007	59.6908	60.1295
1.2	58.2264	61.2408	59.9157	60.188
1.3	58.5717	61.3323	59.6505	60.3179
1.4	59.6164	61.6164	59.5558	60.5622
1.5	60.2194	61.3881	59.0356	60.8435
1.6	60.7138	61.5667	58.9798	61.023
1.7	61.4936	61.5791	58.9344	61.2743
1.8	60.439	61.8092	59.198	61.25
1.9	61.0635	62.042	59.1495	61.115
2	61.3153	62.0877	58.8097	60.933
2.1	60.6112	62.6097	59.1293	60.747
2.2	59.7356	62.4488	59.2382	60.6314
2.3	58.941	62.4297	59.386	60.7245
2.4	58.4212	61.6458	59.2614	60.7723
2.5	57.424	61.9582	59.0313	60.7718
2.6	57.7196	61.7903	59.1523	60.8339
2.7	57.4626	61.3746	58.9403	60.9232
2.8	57.4353	61.6088	58.8378	60.989
2.9	58.9986	60.9017	59.2053	60.8412
3	59.5422	61.1576	59.1318	60.7493
3.1	58.3102	61.5275	59.0217	61.0048
3.2	58.2784	61.4767	58.9293	60.8067
3.3	58.9092	62.473	59.1924	60.708
3.4	59.1032	62.5988	58.8972	60.8649
3.5	59.6488	62.4739	58.6492	61.0181
3.6	59.9581	62.4362	58.1317	61.1611
3.7	59.2454	61.2173	58.6815	61.31
3.8	58.8176	61.4265	58.5748	61.5373
3.9	59.4209	61.4399	59.0056	61.7843
4	59.8261	61.8127	58.9149	61.9535
4.1	60.4946	62.3233	58.9685	62.0065
4.2	61.3542	62.8493	59.156	62.0654
4.3	60.7698	63.1833	59.1026	62.0172
4.4	59.0687	62.49	58.5397	62.2166
4.5	59.3583	62.695	58.3947	62.2906
4.6	58.5062	62.1393	58.8719	62.5422
4.7	58.8276	62.9246	58.8444	62.3101
4.8	57.3949	62.4723	58.82	62.2395
4.9	57.6396	62.2589	58.8364	62.1698
5	57.0654	62.1492	58.4599	62.1444
5.1	57.3037	62.2453	58.7781	62.2045
5.2	57.3244	63.0477	59.1099	62.2391
5.3	57.1693	63.1137	58.839	62.0468
5.4	57.4976	63.4252	59.0327	62.0042
5.5	57.4653	63.3258	58.9773	62.1535
5.6	58.0535	63.4097	59.382	62.1976
5.7	56.8627	63.7087	59.683	62.2939
5.8	56.5947	64.2708	59.89	62.5676
5.9	57.2442	62.8857	60.6707	62.4723
6	56.9719	62.3888	60.8128	62.557
6.1	56.8702	62.4386	60.8064	62.3676
6.2	56.3199	62.1353	60.645	62.4413
6.3	56.7864	62.0119	61.0912	62.4801
6.4	56.9243	62.1158	61.1537	62.4431
6.5	56.3335	62.0974	60.6841	62.2979
6.6	56.6159	61.7219	60.6169	62.3607
6.7	56.6251	61.3956	60.5785	62.316
6.8	55.7604	61.4566	60.4603	62.6841
6.9	55.8476	60.2253	60.7951	62.5394
7	54.7634	60.1052	60.3952	62.7724
7.1	55.8178	60.2124	60.1839	62.7476
7.2	55.3593	60.0556	60.4539	63.1387
7.3	56.8625	60.1991	60.0823	63.2677
7.4	57.6614	59.7153	60.0812	63.1148
7.5	57.8426	59.7858	60.0555	63.2862
7.6	58.9959	60.2227	60.041	63.3806
7.7	57.688	60.6293	60.188	63.2282
7.8	57.4212	60.1832	60.2744	63.0731
7.9	58.9283	60.2421	60.8362	63.0723
8	58.5198	60.1293	60.7247	63.1501
8.1	59.9913	61.0539	60.6313	63.1659
8.2	60.8766	60.7896	60.6414	63.079
8.3	61.272	60.8285	60.7468	63.0843
8.4	61.0725	60.4878	60.3555	63.4494
8.5	60.8252	61.1629	59.9223	63.3714
8.6	60.8919	61.2919	59.7211	63.3981
8.7	61.1937	61.2564	59.958	63.4421
8.8	60.4039	61.567	59.5934	63.5634
8.9	59.5711	61.4916	59.5782	63.4376
9	59.584	60.4598	59.3745	63.1924
9.1	60.9537	60.6565	58.9545	63.2602
9.2	61.5753	60.5453	59.1294	63.2504
9.3	62.4254	60.5644	59.2343	63.3548
9.4	61.5772	60.5236	59.7268	63.3206
9.5	62.1038	60.9476	59.3212	63.4534
9.6	61.7293	60.955	60.2082	63.4785
9.7	60.4695	61.0531	60.2078	63.7812
9.8	59.0244	61.126	60.1942	63.6046
9.9	59.0475	60.5557	60.0426	63.6346
10	58.1205	60.5708	60.0505	63.5516
10.1	58.3565	60.6434	59.7881	63.5289
10.2	57.8352	60.3568	59.7124	63.5974
10.3	57.2071	61.1843	59.4071	63.707
10.4	58.109	61.5784	59.4558	64.0083
10.5	56.8131	61.8174	59.7791	63.8643
10.6	57.4605	61.4539	59.4828	64.0357
10.7	57.7403	61.3904	59.7249	63.8902
10.8	57.0523	60.4136	59.7656	64.0055
10.9	57.0234	60.3757	59.8864	64.2549
11	57.9521	60.1177	59.8116	64.4189
11.1	58.5953	60.8122	59.4384	64.4116
11.2	58.5155	62.1318	59.6985	64.2506
11.3	58.2585	62.4382	59.6182	64.1398
11.4	58.958	63.099	59.2257	63.9979
11.5	59.2278	62.2882	59.3901	63.8631
11.6	59.7727	60.9456	59.1306	63.8402
11.7	61.3994	60.9495	58.8426	63.5711
11.8	60.1256	61.1248	59.3246	63.6017
11.9	60.7088	60.2252	59.2779	63.3684
12	62.2869	59.5416	59.2742	63.3193
12.1	62.6096	60.0291	59.461	63.3156
12.2	62.7887	60.61	58.8561	63.2826
12.3	62.9054	60.8012	59.0403	63.3816
12.4	63.0664	60.3932	59.1844	63.6216
12.5	62.9602	60.4967	59.2661	63.5135
12.6	62.9457	60.279	59.6625	63.5216
12.7	61.0898	60.83	59.8564	63.6949
12.8	60.4175	61.6831	59.7196	63.4667
12.9	61.3432	61.5557	59.6223	63.5685
13	61.3832	62.0842	59.8385	63.6388
13.1	62.2673	61.7764	60.1003	63.9705
13.2	61.9745	61.8692	59.9655	63.9316
13.3	62.2341	61.1502	59.9245	63.8186
13.4	62.7063	61.6054	59.9414	63.4277
13.5	63.9488	62.4241	59.9519	63.5045
13.6	62.9559	62.3016	59.5254	63.7143
13.7	64.1642	62.3355	59.383	63.8017
13.8	65.206	62.1877	59.0723	63.7529
13.9	64.2473	62.1037	58.7895	63.6506
14	64.7328	62.1012	58.8046	63.4553
14.1	66.0601	62.5624	58.9742	63.4226
14.2	65.3712	62.8798	58.664	63.4674
14.3	66.3063	62.559	58.7689	63.6618
14.4	66.0631	61.5855	58.6754	63.5496
14.5	66.1664	61.7959	58.399	63.7883
14.6	66.4319	61.0775	58.397	64.0617
14.7	65.862	61.7188	58.5213	63.8726
14.8	67.2869	62.3623	58.2104	63.7828
14.9	67.5497	63.0558	57.9413	63.7169
15	67.1297	63.5538	58.0793	63.7563
15.1	66.0682	63.6839	58.3579	63.9115
15.2	66.6362	64.0049	58.4531	63.7802
15.3	67.1092	63.6712	58.7996	63.8149
15.4	66.7188	63.5431	59.1959	64.0409
15.5	66.6891	63.2168	58.9661	64.1582
15.6	68.6842	62.9192	59.0052	64.0477
15.7	69.2952	62.8579	58.603	64.174
15.8	68.8466	63.2669	58.9319	64.2118
15.9	69.7905	62.8111	59.0062	64.272
16	69.0296	62.8572	59.3176	64.3612
16.1	69.806	62.7724	59.1018	64.5216
16.2	68.5322	63.3575	58.646	64.4852
16.3	68.6231	63.105	58.1449	64.6614
16.4	69.8531	63.2291	58.0965	64.8545
16.5	68.9698	62.5673	58.4831	64.7629
16.6	69.8235	63.2977	58.6971	64.6602
16.7	69.9109	63.2466	59.1272	64.4134
16.8	67.6207	63.6637	59.3201	64.517
16.9	66.6446	62.8058	59.5161	64.3988
17	66.251	63.0835	59.3473	64.4655
17.1	65.3466	63.6456	59.1986	64.5541
17.2	65.6948	62.4453	58.8541	64.6972
17.3	65.4406	62.4142	59.3188	64.6815
17.4	65.6	62.382	59.532	64.8088
17.5	64.6989	61.7555	59.3612	64.6504
17.6	65.5137	62.2063	59.8172	64.9485
17.7	66.1104	62.1129	60.4234	64.9658
17.8	66.5711	62.0696	59.7704	64.9276
17.9	66.7611	62.1268	59.8729	64.9479
18	66.4991	62.521	58.918	64.7445
18.1	66.1523	62.3517	58.3197	64.7266
18.2	66.4772	62.5814	58.2398	64.6405
18.3	65.7909	62.8026	58.0786	64.5052
18.4	65.3098	61.7067	58.7315	64.4429
18.5	66.2901	61.9856	58.5902	64.4723
18.6	67.3917	62.2639	58.5338	64.363
18.7	67.177	61.93	58.2836	64.3145
18.8	66.067	62.7364	58.4171	64.3385
18.9	65.4176	62.7023	58.4943	64.0897
19	65.3288	62.6553	57.617	64.0089
19.1	64.3138	63.0857	57.4245	64.0064
19.2	64.0728	62.7975	57.7381	63.8382
19.3	63.6108	63.0952	57.5398	63.7051
19.4	64.5351	63.171	57.6519	63.6243
19.5	65.4544	62.7099	57.9253	63.6079
19.6	64.4462	62.8198	57.8484	63.7257
19.7	63.8241	63.0818	57.9289	63.7874
19.8	64.0251	63.0427	57.8994	64.0387
19.9	63.9181	62.8588	57.9005	64.0004
20	64.7088	62.5748	58.1935	63.9984
20.1	64.351	62.8844	58.1613	63.691
20.2	64.7237	62.1235	58.4601	64.0301
20.3	65.1776	61.8628	58.4485	64.0011
20.4	64.7811	61.6789	58.1823	63.7819
20.5	63.7983	61.9899	58.7008	63.9679
20.6	64.6416	61.8034	58.9225	63.9594
20.7	64.6824	61.6648	59.5602	63.9152
20.8	65.297	61.7922	59.8656	63.9681
20.9	64.5603	61.949	59.5888	63.8656
21	64.8465	61.8138	59.7249	63.8309
21.1	64.7796	61.8834	59.5731	63.9391
21.2	64.0209	62.7489	60.1239	63.8906
21.3	64.221	61.8633	59.6311	64.0972
21.4	63.7799	61.9719	59.4552	64.0887
21.5	63.3362	62.1139	60.0716	63.7832
21.6	63.3735	62.214	59.6005	63.746
21.7	63.1026	62.0989	59.4886	63.7274
21.8	63.1501	62.0045	59.495	63.801
21.9	62.5744	62.6491	59.1289	63.7016
22	63.2549	62.1309	59.3901	63.7693
22.1	62.058	62.6723	59.1125	63.8492
22.2	61.8123	62.4146	58.9891	63.5851
22.3	62.2648	62.642	58.7737	63.6114
22.4	62.077	62.6196	59.2219	63.4655
22.5	62.3031	62.9156	59.4151	63.4085
22.6	62.6716	63.1908	59.5001	63.5743
22.7	63.3277	63.2825	59.2217	63.4552
22.8	64.9288	62.9732	59.4086	63.3963
22.9	65.3648	62.4488	59.7775	63.4108
23	63.4873	62.8336	59.8033	63.2233
23.1	63.5389	61.762	60.2587	63.3397
23.2	62.158	61.3594	60.0403	63.4029
23.3	61.8146	61.4787	60.2163	63.233
23.4	60.5119	61.3401	60.0256	62.9337
23.5	61.7958	61.9976	59.8415	62.6646
23.6	62.8793	62.6109	59.4775	62.8459
23.7	62.4129	62.7869	59.8909	62.9751
23.8	62.9946	62.6661	59.8844	63.177
23.9	63.2911	63.279	59.605	63.0143
24	61.3675	63.5295	59.1727	62.9275
24.1	61.4955	63.2127	59.391	62.7916
24.2	62.1821	63.0477	59.3048	62.897
24.3	61.7006	62.8592	59.0765	62.9986
24.4	62.0112	62.541	58.6329	62.9569
24.5	61.7956	62.9824	58.4964	62.9538
24.6	61.2828	62.1676	59.0468	62.3153
24.7	61.2073	62.4109	58.9213	62.4906
24.8	61.2675	62.6404	58.9918	62.4363
24.9	59.4455	62.7505	59.0941	62.4855
25	60.1962	62.474	59.3567	62.4701
25.1	60.2907	62.6174	59.426	62.3843
25.2	60.0973	62.4451	59.4485	62.1765
25.3	59.8537	62.5268	58.9378	62.2078
25.4	60.0003	62.5438	58.9681	62.0418
25.5	60.1736	62.5699	58.763	61.7813
25.6	61.1256	61.5182	59.2536	61.532
25.7	60.5013	61.4534	59.3285	61.5832
25.8	58.9944	61.4854	59.4209	61.8414
25.9	58.8916	62.0159	59.1675	61.9824
26	59.1476	62.3112	59.3877	61.9103
26.1	60.3806	62.5667	59.9784	61.6105
26.2	59.9592	62.9944	59.4381	62.0419
26.3	59.6351	63.367	59.0729	62.0502
26.4	59.7481	63.5628	59.0024	62.1578
26.5	60.1534	63.4846	59.2194	62.1531
26.6	61.1945	64.0526	59.2195	62.194
26.7	61.4526	64.8352	58.9021	62.3073
26.8	60.8539	64.1731	59.0416	62.1142
26.9	61.923	63.4857	59.3365	61.993
27	62.4498	63.2694	59.3711	62.2535
27.1	60.8087	63.3514	59.0481	62.1167
27.2	60.9589	64.0376	59.2985	62.5974
27.3	61.6674	63.4115	59.1652	62.6087
27.4	62.0341	62.5935	59.0174	62.7958
27.5	61.2345	62.2478	58.7609	62.5629
27.6	61.7678	62.7284	59.0829	62.623
27.7	62.0277	62.8237	58.8529	62.7179
27.8	62.289	62.7216	58.6763	62.5173
27.9	63.506	62.3596	58.1849	62.1921
28	63.0706	62.7929	58.2617	62.4266
28.1	61.9395	63.1111	58.4262	62.45
28.2	62.4551	63.1684	58.0047	62.4265
28.3	62.8324	62.7748	58.2247	62.1591
28.4	61.9144	62.5539	58.3547	62.2186
28.5	61.4428	62.1976	58.0941	62.1423
28.6	61.5959	61.5883	58.2039	62.1389
28.7	61.0393	61.7733	58.45	62.0143
28.8	60.0406	61.5551	58.6389	61.9316
28.9	60.4229	61.2293	58.5477	61.8708
29	60.5025	61.0089	58.3259	61.8771
29.1	60.6371	61.1789	58.0409	61.763
29.2	60.1543	60.9066	58.1903	61.7971
29.3	58.8069	61.5702	58.2722	61.9016
29.4	58.1974	61.5388	58.3592	61.9164
29.5	58.5096	61.3433	58.5398	61.8051
29.6	58.988	61.0276	58.0798	61.4143
29.7	60.1469	61.1981	58.1364	61.6656
29.8	59.5206	61.8119	58.0016	61.4713
29.9	60.1485	61.3103	58.1919	61.1824
30	59.8947	61.6615	58.2478	61.284
30.1	61.2869	61.1101	58.4136	61.3655
30.2	61.0446	60.811	58.4025	61.3888
30.3	58.8822	60.9125	58.4539	61.1471
30.4	59.3569	60.7565	58.3909	61.154
30.5	60.3714	61.5401	58.2247	61.1766
30.6	60.7542	61.0796	58.3565	60.9377
30.7	61.1733	60.8812	58.4331	60.8727
30.8	60.5144	61.0685	58.5013	60.8405
30.9	60.961	61.3389	58.6916	60.7581
31	61.1487	61.2885	58.3879	60.861
31.1	60.9556	60.6936	58.5626	60.6256
31.2	61.66	60.2648	58.4549	60.3942
31.3	60.894	60.5026	58.6422	60.5514
31.4	60.8856	61.7214	58.442	60.4944
31.5	61.1962	61.3399	58.9402	60.4756
31.6	61.9049	61.4012	58.4074	60.3221
31.7	61.1069	61.0114	58.3601	60.1613
31.8	60.3714	61.0866	58.0243	60.4207
31.9	59.1848	60.2104	58.1463	60.2737
32	59.6393	60.2229	57.76	60.1947
32.1	59.7806	60.6517	57.7964	60.5758
32.2	59.9637	61.8648	58.1569	60.4055
32.3	59.8537	62.1147	58.433	60.4187
32.4	60.8017	62.5852	58.8758	60.1882
32.5	60.814	62.3515	58.6365	60.3285
32.6	61.721	61.6404	58.388	60.4976
32.7	60.7672	61.4179	58.5093	60.5942
32.8	60.7381	61.579	58.1231	60.4529
32.9	61.1522	61.8779	58.0963	60.52
33	60.7841	61.8485	57.8226	60.4008
33.1	60.8387	61.4023	57.4218	60.6073
33.2	59.9267	62.091	57.8287	60.7759
33.3	59.2168	62.5114	58.0523	60.6439
33.4	60.5543	62.6165	58.1628	60.7274
33.5	60.4784	62.6325	58.4438	60.754
33.6	60.9308	62.1786	58.5554	60.8534
33.7	60.878	62.7328	58.4378	60.8547
33.8	60.5	62.2342	58.2985	60.6732
33.9	59.768	61.6122	58.5443	60.6488
34	59.1498	61.9517	58.7939	60.7125
34.1	59.5615	61.9938	58.782	60.5147
34.2	59.6148	61.9099	58.5831	60.5967
34.3	60.2547	62.3929	58.7752	60.5184
34.4	61.3127	62.7906	59.0031	60.6375
34.5	60.3891	63.0503	58.9298	60.7799
34.6	59.871	62.6468	58.6931	60.6284
34.7	58.9348	62.5685	59.1423	60.8894
34.8	60.6067	62.3756	59.1957	61.1409
34.9	60.47	62.3067	59.1958	61.1745
35	60.2545	62.7964	58.9548	61.021
35.1	60.9169	62.7503	58.7052	61.2059
35.2	61.6093	62.5932	58.7875	61.2558
35.3	60.0613	62.7375	58.5233	61.0627
35.4	59.7522	62.8977	58.6144	61.1997
35.5	59.7141	62.452	58.8809	61.4098
35.6	57.2419	62.223	58.1291	61.3506
35.7	57.5206	62.0868	58.5142	61.0323
35.8	57.7349	61.7395	58.1358	61.081
35.9	57.0285	61.2342	58.2291	61.0588
36	57.3148	61.2029	58.3696	61.0037
36.1	57.6341	61.3743	58.413	61.193
36.2	57.965	62.046	58.4353	61.1272
36.3	58.5246	61.617	58.3563	61.1444
36.4	57.69	61.2023	58.0811	60.8847
36.5	57.8806	61.0107	57.9532	60.8675
36.6	57.5208	60.7276	58.1767	60.9436
36.7	58.3948	60.4111	57.774	60.8558
36.8	58.4043	59.6551	57.5855	60.9637
36.9	57.5615	59.3835	57.4276	61.0076
37	58.2804	59.8491	57.3349	61.0203
37.1	58.3707	60.1643	57.6831	61.2811
37.2	57.9254	60.4895	57.6732	61.3137
37.3	57.6805	60.1162	57.7877	61.0549
37.4	56.8527	59.2965	57.7671	61.2029
37.5	57.4773	60.291	57.3596	60.9941
37.6	56.6069	60.3722	56.8733	61.1868
37.7	57.8022	60.7994	56.819	61.1784
37.8	58.2664	61.7536	56.8191	61.0807
37.9	58.6578	62.5791	57.2776	61.1746
38	58.0372	62.6272	56.7666	61.277
38.1	57.5146	62.6388	56.6165	61.1653
38.2	56.8382	62.3703	56.4829	61.0433
38.3	55.7118	62.3251	56.4216	61.2008
38.4	56.5558	61.9046	56.5686	61.2235
38.5	57.3932	62.1684	56.1078	61.3232
38.6	57.0055	62.3745	56.0927	61.4744
38.7	57.8162	61.4272	55.9748	61.2768
38.8	57.878	62.0443	55.7238	61.3737
38.9	57.187	61.1663	55.8917	61.018
39	56.3844	60.5943	55.8367	60.9402
39.1	56.7775	61.5192	56.3344	60.853
39.2	58.0983	61.5219	56.3831	60.8655
39.3	58.5245	61.3355	56.0846	61.074
39.4	57.9572	61.3288	56.0937	60.9488
39.5	58.1904	61.62	56.4331	60.9851
39.6	58.8211	61.7876	56.3459	60.8076
39.7	58.6552	61.827	56.1819	60.9606
39.8	58.7435	61.799	56.6429	60.9536
39.9	57.7221	61.2624	56.0476	61.1587
40	57.0284	61.46	56.3787	61.1608
40.1	57.4732	61.3587	56.5175	61.0712
40.2	56.9068	61.5963	56.5806	61.0148
40.3	57.4754	62.3453	56.6216	61.0446
40.4	56.4278	61.9484	56.4987	61.0806
40.5	58.1339	61.8192	56.3911	61.0159
40.6	58.9592	61.3431	56.2783	61.2005
40.7	58.6815	61.5899	55.7824	61.4853
40.8	58.513	61.8726	55.762	61.2328
40.9	58.3073	61.4099	55.9342	61.1315
41	58.2319	62.0089	55.8618	61.2276
41.1	58.7032	62.4115	56.2339	61.2764
41.2	58.8756	62.8521	55.8248	61.0899
41.3	57.9484	62.7396	55.9638	61.2405
41.4	56.9043	62.6904	55.7198	61.415
41.5	57.6054	62.3035	55.6576	61.4929
41.6	57.1195	62.1993	55.8754	61.5789
41.7	57.6494	61.8969	56.301	61.7884
41.8	57.8371	61.9311	56.2719	61.6369
41.9	59.6939	61.5658	56.1744	61.4592
42	59.6033	61.8442	56.4349	61.2506
42.1	61.4648	61.5166	56.6242	61.3819
42.2	60.9656	61.0936	56.9803	61.3782
42.3	61.1616	60.9547	56.8722	61.3159
42.4	62.69	60.4348	56.9788	61.381
42.5	63.6491	60.5629	56.7181	61.3939
42.6	63.5141	60.6964	56.4222	61.3672
42.7	63.4441	60.7894	56.4032	60.9049
42.8	62.727	61.4901	56.3588	60.91
42.9	62.7276	60.726	56.6008	61.0015
43	64.06	60.9619	56.5997	61.1127
43.1	64.325	61.0232	56.743	61.1377
43.2	63.7832	61.3371	56.5488	61.3191
43.3	64.4584	62.0899	56.4915	61.6092
43.4	65.3664	62.0921	56.802	61.5714
43.5	65.1818	62.6816	56.8412	61.5344
43.6	65.7842	62.5852	56.3065	61.3579
43.7	65.6227	63.2355	56.667	61.4249
43.8	64.9082	62.4431	56.7745	61.318
43.9	65.0249	62.6644	56.9561	61.2298
44	64.9877	63.0596	56.3403	61.4086
44.1	63.7119	63.1765	56.0932	61.2893
44.2	64.177	63.8511	56.3599	61.6539
44.3	64.4094	63.8257	56.4124	61.6862
44.4	62.8179	64.0215	56.7941	61.893
44.5	62.625	63.2471	56.6536	61.6877
44.6	64.1395	63.0627	56.5877	61.5298
44.7	64.815	62.7593	56.5197	61.4173
44.8	64.4645	62.6337	56.891	61.4265
44.9	63.8416	62.7927	56.5052	61.2013
45	64.4675	63.4315	56.4246	61.4032
45.1	65.6569	63.4304	56.6868	61.5519
45.2	65.8694	63.1285	56.5623	61.4492
45.3	66.0545	62.8146	56.6067	61.5722
45.4	66.1688	62.487	56.6722	61.567
45.5	66.4008	62.562	56.5327	61.3641
45.6	66.0322	61.8345	56.7158	61.4974
45.7	66.2536	61.8667	56.7692	61.6395
45.8	65.3792	62.0825	56.7322	61.6634
45.9	65.9421	62.5286	56.8787	61.5131
46	65.15	62.6964	56.8554	61.4324
46.1	64.966	63.4158	56.3119	61.6792
46.2	65.1195	63.1667	56.2702	61.4093
46.3	65.2203	63.0675	56.6023	61.5581
46.4	64.5042	63.637	57.3309	61.167
46.5	64.7089	63.561	57.0239	61.3501
46.6	65.5342	64.0828	57.123	61.5228
46.7	65.3206	63.9337	57.1855	61.4664
46.8	65.2017	63.639	57.3188	61.5876
46.9	65.1689	63.3057	57.057	61.4351
47	65.5433	62.5365	57.0719	61.4608
47.1	65.6727	62.6959	56.9122	61.2314
47.2	67.8471	62.4959	56.7587	61.3844
47.3	67.3629	63.4024	56.7911	61.2665
47.4	70.0141	62.8905	57.1797	61.2662
47.5	68.6081	62.8776	56.5631	61.2237
47.6	68.6609	63.0004	57.1306	61.2287
47.7	69.3732	62.7648	57.0539	61.3469
47.8	69.6177	63.6427	57.4266	61.2679
47.9	68.1874	63.8635	57.3016	61.315
48	70.3996	63.8653	57.5902	60.9274
48.1	69.4314	63.2666	57.4975	61.1471
48.2	68.7171	62.7709	57.2532	61.2696
48.3	70.1224	63.1977	57.2401	61.2128
48.4	69.25	62.6185	56.6349	61.4779
48.5	68.387	62.7322	56.3216	61.3442
48.6	68.9746	62.621	56.1538	61.3516
48.7	68.5184	62.3841	56.1738	61.4049
48.8	69.3251	61.8687	56.4411	61.1981
48.9	68.8658	61.5829	56.3883	61.3032
49	67.1288	61.6615	56.6355	61.0872
49.1	67.2829	61.0324	56.6305	61.1494
49.2	67.0585	60.6687	56.5487	61.1448
49.3	67.7571	60.8061	57.3145	61.0501
49.4	67.6603	60.4015	57.209	61.3528
49.5	68.1442	60.5948	57.4938	61.2824
49.6	66.9671	61.0038	57.3547	61.2369
49.7	65.6383	59.9923	57.8154	61.3475
49.8	66.7939	60.4375	58.0383	61.4406
49.9	66.7319	61.0099	57.7769	61.6902
50	66.0085	61.7578	57.589	61.8309	*End Equilibration MD
50.1	66.7479	61.6395	57.768	61.7798	*Start Production MD
50.2	67.0824	61.1018	57.6813	62.0372
50.3	66.5738	60.7108	58.0556	62.0567
50.4	65.8893	61.6029	57.9862	62.0771
50.5	67.2035	60.5881	57.3375	62.2205
50.6	67.2487	60.0139	57.3525	62.3316
50.7	66.934	60.2795	57.6346	62.2145
50.8	67.0559	60.494	57.7728	62.2993
50.9	66.6654	61.1332	57.3245	62.27
51	66.9036	60.7107	57.5439	62.3649
51.1	67.2656	61.5477	58.0325	62.4626
51.2	66.6567	61.3506	57.9832	62.4674
51.3	65.7252	60.7389	57.9014	62.4323
51.4	66.4042	61.0079	57.6236	62.0212
51.5	65.7526	60.7161	57.3683	61.746
51.6	65.1096	60.3932	57.6589	61.8851
51.7	65.7892	60.2442	57.2412	61.889
51.8	66.2685	60.9566	57.4254	62.0236
51.9	66.3959	61.4079	57.5844	62.1481
52	66.4559	61.2732	57.5765	62.2273
52.1	65.2313	61.1206	58.1757	62.6008
52.2	65.3203	60.2737	57.8629	62.671
52.3	64.8511	60.1832	58.4796	62.5544
52.4	65.9563	59.7399	58.3824	62.6273
52.5	65.3203	59.5213	57.8828	62.6452
52.6	66.1217	58.4496	58.1922	62.7987
52.7	64.238	58.8062	58.2372	62.6777
52.8	63.792	58.2516	58.7066	62.3155
52.9	64.0007	57.9279	58.5872	62.2742
53	64.5934	57.8168	59.0528	62.1717
53.1	65.2021	58.9081	58.4436	62.288
53.2	66.0359	58.5735	57.7331	62.2304
53.3	65.6966	58.3858	57.6441	62.0672
53.4	67.1717	57.8596	57.3058	62.0794
53.5	67.7729	58.25	56.8083	62.0024
53.6	66.5626	59.0672	56.972	61.8603
53.7	66.8264	58.947	56.9858	61.6778
53.8	65.9893	59.4463	57.1972	61.7601
53.9	65.9411	59.867	57.2089	62.0058
54	65.3142	60.2783	57.393	62.2175
54.1	65.4487	59.1813	57.6724	61.9428
54.2	65.5187	59.1466	57.9006	62.0229
54.3	66.5172	58.937	58.1823	61.8689
54.4	66.026	59.271	58.3931	61.9809
54.5	66.2364	59.0496	58.7785	61.9859
54.6	66.1404	59.5798	58.8369	61.9176
54.7	67.7191	60.3258	59.0131	61.8476
54.8	66.6175	59.573	58.5849	61.575
54.9	67.348	59.745	58.1856	61.4971
55	67.2697	59.366	58.129	61.468
55.1	66.8724	59.157	58.7121	61.4591
55.2	65.0573	59.2297	58.4426	61.6286
55.3	65.14	59.5451	58.2749	61.6854
55.4	65.9687	59.3566	58.0743	61.7488
55.5	65.686	59.4232	58.1928	61.5932
55.6	66.1399	59.2861	58.1861	61.5283
55.7	66.7991	59.554	57.9826	61.6403
55.8	65.7325	59.3901	58.008	61.3807
55.9	66.0749	60.0429	57.6995	61.1688
56	66.0956	60.5858	57.4484	61.2823
56.1	66.5757	60.4983	57.7181	61.426
56.2	65.6529	61.2943	57.8269	61.4171
56.3	66.4838	61.293	57.3074	61.4808
56.4	65.7065	60.7901	57.4497	61.5507
56.5	65.751	60.7327	57.7497	61.5506
56.6	65.896	61.2247	57.9244	61.3727
56.7	66.5961	61.6527	57.6534	61.247
56.8	67.9269	61.56	57.1243	61.1898
56.9	67.7509	61.5797	56.996	61.0711
57	67.5195	61.568	56.7349	60.9427
57.1	67.1506	61.075	56.5134	60.8601
57.2	66.5505	60.7481	56.0298	60.9226
57.3	65.9428	60.7359	56.0763	60.9166
57.4	65.435	60.8207	55.917	60.7755
57.5	65.3402	60.5492	55.9829	61.039
57.6	65.9473	61.0577	55.9298	60.9129
57.7	66.748	61.5458	56.2255	61.1436
57.8	66.7637	61.3903	56.4334	61.0569
57.9	66.9772	60.6359	56.599	61.0461
58	66.2656	61.6424	56.7814	60.8223
58.1	66.5222	61.4811	57.0405	60.8517
58.2	67.902	60.4792	57.3142	60.8293
58.3	66.8835	60.7296	57.5607	60.882
58.4	67.2234	60.619	57.8799	60.7352
58.5	66.7079	59.9787	57.7403	60.4322
58.6	67.8335	59.6379	58.1649	60.6347
58.7	66.2864	59.9038	58.0518	60.6566
58.8	65.7771	59.595	58.2869	60.7776
58.9	66.6739	60.0462	58.0022	60.4404
59	67.6054	59.7185	58.1066	60.501
59.1	67.3147	59.8884	58.2631	60.5199
59.2	67.7701	59.4304	58.1252	60.4782
59.3	68.3937	59.8138	57.9271	60.3335
59.4	68.7752	59.3596	57.4397	60.5645
59.5	69.3957	59.0736	57.8892	60.8576
59.6	68.6228	58.3658	58.1844	60.7192
59.7	67.7125	59.3739	58.3166	60.9739
59.8	67.3387	58.9985	58.2742	60.8786
59.9	67.3049	58.5635	57.8862	60.8988
60	67.1872	58.8068	58.4347	60.9407
60.1	66.6289	58.5167	58.5745	60.8273
60.2	66.5494	58.6785	58.2022	60.7618
60.3	66.3255	57.8827	58.3681	61.0401
60.4	65.9835	58.0455	58.3226	61.119
60.5	65.6697	58.0529	58.4424	61.1005
60.6	65.5824	57.9781	58.3221	61.3406
60.7	65.4511	57.6745	58.0835	61.232
60.8	65.8749	58.5377	58.109	61.3347
60.9	65.5286	59.2919	57.9582	61.3265
61	64.9096	59.1013	57.9984	61.3004
61.1	65.9306	59.0285	58.1931	61.2896
61.2	64.6246	59.6264	58.143	61.4935
61.3	64.457	60.3858	58.2244	61.4886
61.4	64.3821	61.165	58.4705	61.5039
61.5	63.9942	61.2438	58.7312	61.5255
61.6	64.2172	60.9573	58.6785	61.4601
61.7	64.6142	61.5308	58.2036	61.5174
61.8	65.0609	61.9297	58.3301	61.6008
61.9	64.6328	62.0183	59.1199	61.7793
62	64.3546	61.9439	59.3366	61.6372
62.1	66.0148	62.3067	59.0632	61.8256
62.2	66.0969	61.8611	58.8804	61.7473
62.3	67.1262	62.0362	58.6783	61.6963
62.4	66.6856	61.9887	58.8027	61.8133
62.5	67.2798	62.7765	58.8922	61.8821
62.6	67.6486	62.528	58.7459	61.6856
62.7	68.5431	63.268	58.678	61.5915
62.8	68.1681	63.1921	58.4534	61.5727
62.9	67.6394	63.2623	58.507	61.6883
63	67.3502	63.9038	58.7487	61.5639
63.1	67.487	63.5911	58.9473	61.6599
63.2	66.3671	63.189	58.7061	61.5218
63.3	64.8192	62.4845	58.8566	61.4216
63.4	64.5538	62.1176	59.0132	61.1358
63.5	65.2184	61.4973	59.0136	61.4714
63.6	65.5047	61.5245	58.89	61.4672
63.7	65.0481	61.0957	58.6296	61.368
63.8	64.4138	61.3043	59.0123	61.69
63.9	64.7233	60.8464	59.4366	61.5806
64	64.9811	61.3419	59.8457	61.7458
64.1	65.401	61.4237	59.6603	61.517
64.2	64.5982	61.0999	59.7206	61.4927
64.3	63.483	61.4757	59.5453	61.3693
64.4	61.8901	61.3782	59.1432	61.4649
64.5	62.7342	61.16	59.2438	61.2203
64.6	62.4221	60.9465	59.9075	61.3975
64.7	63.5311	60.8493	59.5819	61.2096
64.8	62.8118	61.4909	59.651	61.2755
64.9	63.0091	62.3962	59.8935	61.4466
65	64.0187	62.418	59.9969	61.3271
65.1	63.0418	61.8985	59.6149	61.2839
65.2	63.0425	61.7409	59.6204	61.2427
65.3	64.7315	61.788	60.1103	61.2196
65.4	63.8926	61.8407	60.4843	61.4465
65.5	63.4321	62.4663	60.2573	61.1758
65.6	64.0795	62.7879	60.2844	61.1603
65.7	64.3189	62.9692	60.434	61.1253
65.8	64.9228	62.2971	60.593	61.0875
65.9	64.7044	61.9872	60.8169	61.2118
66	64.0271	61.7472	61.0517	61.2144
66.1	65.2034	61.7805	60.7772	61.0374
66.2	65.8493	61.6369	60.1585	61.039
66.3	66.3374	61.5387	60.0224	61.1162
66.4	66.5664	61.2079	60.6219	61.2352
66.5	64.6932	61.1685	60.3114	60.9936
66.6	63.2712	61.8198	60.7094	60.875
66.7	63.703	61.7477	60.5983	60.4956
66.8	64.4869	62.2203	60.3677	60.5729
66.9	64.0585	61.9364	60.2647	60.5952
67	64.6168	61.677	59.9194	60.9259
67.1	66.0278	60.8634	60.3154	61.2226
67.2	67.2006	60.4349	60.1939	61.2185
67.3	66.4288	60.2324	60.0581	61.218
67.4	66.2415	60.0294	59.6573	61.4047
67.5	66.2207	59.5296	59.4175	61.6821
67.6	66.244	59.5411	59.757	61.5356
67.7	68.0583	59.5143	60.3419	61.4143
67.8	67.8316	59.5073	60.2152	61.4913
67.9	67.2837	59.9407	60.1773	61.5544
68	68.4473	60.2646	59.8574	61.469
68.1	68.311	60.0061	60.1838	61.5142
68.2	68.6697	60.1514	60.3584	61.3235
68.3	67.7701	60.7313	60.1347	61.4582
68.4	66.8582	60.9425	60.2019	61.4749
68.5	67.7971	61.3776	60.1554	61.6603
68.6	67.6908	61.6173	60.4988	61.6284
68.7	69.0594	62.4492	60.8352	61.7319
68.8	67.7551	62.0127	60.7589	61.5062
68.9	68.6221	62.5621	61.2782	61.5443
69	68.819	61.9187	61.3735	61.4059
69.1	70.0465	61.928	61.0039	61.2248
69.2	70.043	62.2909	61.1221	61.3363
69.3	69.5979	62.4702	60.8436	61.3768
69.4	69.3488	62.5477	60.4181	61.0855
69.5	70.3395	62.6077	60.812	61.0018
69.6	69.5538	62.2965	60.4542	60.8449
69.7	70.6583	62.3655	60.4205	61.1562
69.8	69.9491	61.8239	59.9771	61.0618
69.9	69.8356	61.5665	60.0557	61.1398
70	68.501	61.4446	60.1506	61.1606
70.1	68.271	62.2019	59.3794	61.216
70.2	67.5797	62.3788	60.0511	61.0375
70.3	66.6042	61.8555	60.4588	60.8186
70.4	66.6064	62.1255	60.0675	60.84
70.5	66.8971	61.8875	59.9917	60.6855
70.6	67.291	61.8374	60.3852	60.6671
70.7	66.3894	61.3828	60.346	60.4452
70.8	66.111	61.121	60.5641	60.3168
70.9	66.2589	61.5596	60.9769	60.4292
71	66.4919	62.1981	61.6422	60.2883
71.1	66.4539	61.9661	61.5208	60.3461
71.2	66.5616	62.2695	62.0964	60.5453
71.3	67.5737	62.3175	61.7974	60.7107
71.4	65.9159	63.0581	62.4866	60.9365
71.5	65.2598	63.6811	62.7021	60.8325
71.6	64.9201	63.7762	62.8039	60.7781
71.7	66.6972	63.6211	63.1496	60.9215
71.8	65.3745	63.8144	63.4848	61.0167
71.9	66.369	63.6853	63.7983	61.3398
72	68.0098	63.5136	63.4448	61.0841
72.1	67.9729	63.9775	63.4133	61.1486
72.2	67.7017	64.0347	63.5403	60.911
72.3	67.8106	63.6088	63.5921	60.7532
72.4	67.9241	63.7787	63.4383	60.9694
72.5	68.8415	63.608	63.6308	60.92
72.6	69.5735	63.3426	63.5936	60.9536
72.7	69.9415	63.7858	62.5859	60.9881
72.8	69.3942	63.9444	62.9864	60.9956
72.9	68.6449	63.4908	63.1597	60.9182
73	69.1492	63.163	63.0656	61.257
73.1	69.1792	63.5571	62.8431	60.9581
73.2	69.8979	63.8271	62.747	61.135
73.3	68.4107	64.1997	62.9882	61.0556
73.4	69.1345	63.3299	63.4213	60.929
73.5	70.5388	63.5469	62.9733	60.8411
73.6	69.5288	63.0288	62.9972	60.9699
73.7	70.1648	63.1114	62.6751	60.8335
73.8	69.18	63.2988	62.6573	60.9231
73.9	67.6527	63.749	62.8028	61.142
74	68.801	64.1578	62.6635	61.31
74.1	67.9996	63.8129	62.9365	61.2796
74.2	67.1651	63.9668	63.1954	61.32
74.3	66.8046	63.8275	63.3136	61.6421
74.4	66.6012	64.7521	62.986	61.5876
74.5	66.2525	65.3479	63.2673	61.8206
74.6	67.1342	66.1981	63.0213	61.6739
74.7	68.5481	66.4193	63.613	61.91
74.8	69.8764	66.1352	63.3394	61.7433
74.9	68.9308	66.0953	63.5551	61.5713
75	67.0807	66.589	64.3114	61.7914
75.1	65.869	66.8513	64.4538	61.9797
75.2	66.3224	66.7772	64.7431	61.9698
75.3	65.4243	66.3332	64.7593	62.2118
75.4	65.525	65.9616	64.6184	62.3099
75.5	64.5717	66.2901	64.887	62.2244
75.6	65.0361	66.7065	64.6759	62.2149
75.7	64.3532	66.0623	64.5317	62.3035
75.8	62.7756	66.4628	64.7107	62.3362
75.9	63.3071	66.566	64.2042	62.6404
76	63.7153	66.7064	64.053	62.4809
76.1	64.9235	66.1514	64.0796	62.6414
76.2	65.3227	66.7919	64.3074	62.3509
76.3	65.1437	66.3676	63.9317	62.1566
76.4	65.469	67.1401	64.2349	62.2432
76.5	64.778	67.4445	64.2183	62.2471
76.6	65.8766	67.2441	64.2544	62.1785
76.7	64.7107	66.7952	64.5392	61.9357
76.8	64.9488	67.1	64.4933	62.1981
76.9	65.5087	66.8987	64.0112	61.8687
77	66.0012	66.3396	63.987	62.0348
77.1	65.601	66.8959	63.5574	62.0982
77.2	64.2764	66.5888	63.9625	61.8903
77.3	64.3742	67.1258	63.6881	61.7911
77.4	64.454	66.6646	63.42	61.5645
77.5	64.5948	66.271	62.9139	61.581
77.6	64.8853	66.088	62.1386	61.4865
77.7	65.8447	64.9942	62.4768	61.6927
77.8	65.6551	65.7598	62.8122	61.7476
77.9	64.929	65.8074	62.6525	61.6571
78	64.7068	65.6351	62.4275	61.6914
78.1	65.26	65.3572	62.5848	62.1249
78.2	64.6884	65.4065	62.6894	61.8605
78.3	63.8761	65.6036	62.5696	61.7217
78.4	65.2486	65.4433	62.322	61.7729
78.5	65.767	65.3991	62.3341	62.1141
78.6	65.4489	65.4863	62.6747	61.8252
78.7	64.7827	64.8753	62.8805	61.8915
78.8	65.0885	64.5653	62.7807	61.9471
78.9	65.984	65.0459	62.9516	61.7978
79	65.0742	66.0219	63.1279	61.8289
79.1	65.7539	65.9927	62.9603	61.9847
79.2	65.3444	66.4831	63.0465	62.157
79.3	65.2156	65.6153	63.1712	61.975
79.4	64.3291	66.0073	63.2677	61.9999
79.5	65.7257	66.1889	62.9169	62.0844
79.6	65.7543	66.1287	63.439	62.096
79.7	66.2983	65.8547	63.6023	61.9241
79.8	66.9757	65.6654	63.2602	62.0772
79.9	68.012	65.5893	63.3257	61.9025
80	68.8823	65.5822	63.814	62.2581
80.1	69.5597	65.4058	63.9814	62.1041
80.2	68.91	65.559	63.9179	61.8852
80.3	70.8539	65.9988	63.9711	61.853
80.4	71.1449	65.4812	63.8008	61.9814
80.5	69.8727	65.4077	63.585	61.5287
80.6	69.7271	64.93	63.9085	61.3717
80.7	69.0841	65.1868	64.0916	61.4074
80.8	69.6303	65.2612	63.4471	61.4757
80.9	69.946	65.0971	63.7619	61.172
81	69.3383	64.5796	63.9013	61.0048
81.1	70.2069	65.5401	64.3306	60.9338
81.2	69.9795	65.5046	64.575	60.9817
81.3	69.506	64.9152	64.0775	61.1484
81.4	68.5813	64.9011	64.4964	61.0075
81.5	67.5428	64.6325	64.6486	61.0176
81.6	67.014	65.2947	64.7086	61.1375
81.7	67.0852	65.2505	64.436	61.3624
81.8	66.9202	64.1399	64.6409	61.4797
81.9	68.1299	64.2037	64.5417	61.6229
82	67.206	64.4898	64.3107	61.5543
82.1	67.9508	64.7164	63.9573	61.5445
82.2	67.4173	63.912	64.3283	61.4546
82.3	66.9238	64.1114	64.3992	61.4941
82.4	66.5929	64.3416	64.0024	61.5608
82.5	66.5481	64.3393	63.9064	61.5578
82.6	65.5565	63.683	64.1386	61.6302
82.7	65.6921	63.7687	64.062	61.3983
82.8	65.2045	63.8338	64.1345	61.4297
82.9	65.5025	64.0847	63.9028	61.1749
83	65.1708	62.6756	64.1805	60.9492
83.1	65.7276	63.502	63.8805	60.8903
83.2	65.402	63.814	63.943	60.9361
83.3	65.9133	64.2418	63.5355	60.8917
83.4	66.997	63.9376	63.6474	60.8725
83.5	67.2415	63.8615	63.9482	60.9269
83.6	69.2756	63.7544	63.6734	61.1823
83.7	68.5866	64.4087	63.7286	60.9441
83.8	68.2544	64.5341	63.4223	60.6792
83.9	68.56	64.6656	63.7412	60.7728
84	68.4873	65.038	63.5686	61.0133
84.1	67.7945	64.2054	63.2771	60.733
84.2	68.22	64.7211	63.2802	60.6755
84.3	66.4429	64.8091	63.5195	60.8005
84.4	66.644	65.074	63.5133	60.7974
84.5	66.9085	65.8837	62.9501	60.8046
84.6	67.6641	65.2957	63.0174	60.8902
84.7	66.2697	65.3425	62.9629	60.7371
84.8	65.9867	65.2467	63.3792	60.8192
84.9	67.1501	65.008	63.3085	60.7141
85	67.5676	65.2261	63.0538	61.0238
85.1	67.1889	65.2636	62.9825	60.8367
85.2	65.7148	65.9972	63.1315	60.9421
85.3	66.0563	66.6546	63.4169	61.0087
85.4	67.5693	66.6069	63.6221	60.955
85.5	67.9624	66.2846	63.8651	60.752
85.6	67.2818	66.2689	63.6391	60.7296
85.7	67.3296	66.57	63.7276	60.7231
85.8	67.805	66.6299	63.3167	60.7495
85.9	67.3077	66.0607	63.5338	60.9052
86	66.997	66.2823	63.2899	61.0507
86.1	66.6001	66.5646	63.2256	61.2867
86.2	67.3437	66.4836	63.5452	61.5109
86.3	66.9266	65.7696	62.8307	61.5143
86.4	66.7046	67.2005	62.9095	61.3426
86.5	67.0119	66.2865	62.8722	61.4202
86.6	68.2291	66.8467	63.1522	61.3949
86.7	68.1898	66.1257	62.9706	61.49
86.8	69.164	65.8477	63.1674	61.6187
86.9	68.4971	65.4683	63.1427	61.9034
87	68.1023	65.5926	62.9765	62.1281
87.1	70.4669	65.8628	62.8326	62.2311
87.2	71.1015	65.8939	62.726	62.2522
87.3	72.3948	66.2855	62.2527	62.1734
87.4	74.0154	66.1575	62.1673	62.0953
87.5	74.1033	65.7634	62.6976	62.1478
87.6	75.1726	66.2047	62.3765	62.1554
87.7	74.231	65.7619	62.6349	62.2392
87.8	72.8029	65.139	61.9751	62.2691
87.9	72.3093	65.9472	61.7336	62.2399
88	72.7224	65.7388	61.5492	62.1809
88.1	72.8218	65.2999	61.4394	62.1102
88.2	72.184	65.1438	61.0663	61.9517
88.3	73.2678	66.299	61.5109	62.0016
88.4	72.5742	66.5232	61.623	62.1675
88.5	72.5003	67.1762	61.2407	62.2866
88.6	71.8029	66.7077	61.178	62.5283
88.7	72.0272	66.704	61.1216	62.7574
88.8	70.2587	66.45	60.8656	62.6555
88.9	72.2148	67.5961	61.0024	62.6057
89	72.6156	67.7524	61.1697	62.6417
89.1	71.8786	68.6002	61.0591	62.8069
89.2	72.5995	68.7052	61.1789	62.4305
89.3	72.0219	67.7984	60.9325	62.3347
89.4	71.7287	67.651	61.2907	62.3393
89.5	72.3205	67.3799	60.9912	62.4044
89.6	72.5233	67.3132	61.4135	62.1212
89.7	72.6208	67.9066	61.5148	61.9699
89.8	71.7926	67.2439	61.1811	61.995
89.9	71.1419	67.3577	61.035	62.0575
90	69.7627	67.6384	61.018	61.8848
90.1	69.3598	68.1307	60.9774	61.5437
90.2	69.5994	68.0344	61.2559	61.6795
90.3	69.4	67.3347	61.4986	61.4332
90.4	68.868	67.6831	60.9917	61.5109
90.5	69.8568	67.007	60.9726	61.5012
90.6	69.537	67.1711	61.2726	61.6818
90.7	70.597	67.2765	60.5256	61.6006
90.8	71.3382	66.7771	60.5969	61.5548
90.9	71.4732	66.6326	60.5573	61.63
91	72.2698	66.6594	60.5645	61.5985
91.1	71.6919	66.4662	60.5955	61.8034
91.2	71.0978	66.1944	60.9164	61.7321
91.3	71.704	65.4075	61.0705	61.6948
91.4	71.5657	65.0172	61.1835	61.2957
91.5	71.2916	65.1806	60.7531	61.1882
91.6	73.285	65.3018	60.8193	61.1414
91.7	72.1441	65.7032	61.0945	61.1955
91.8	72.5062	65.7452	61.5577	60.7816
91.9	72.1555	65.4442	61.7742	60.6456
92	71.5435	65.6707	62.2995	60.6761
92.1	70.3035	65.3228	62.5903	60.8941
92.2	71.9586	65.5805	62.36	61.0667
92.3	72.8141	65.1351	62.1111	60.9245
92.4	71.5937	64.7475	62.1748	60.7526
92.5	71.3267	64.7877	62.4667	60.4391
92.6	70.2386	64.2095	62.1115	60.7007
92.7	71.5546	64.562	62.1651	60.7164
92.8	71.9007	63.9639	62.2016	60.7116
92.9	70.5484	64.0824	62.2089	60.5079
93	72.4422	64.1682	61.9467	60.415
93.1	73.3595	64.8828	61.2514	60.363
93.2	73.2387	64.5026	61.2858	60.6035
93.3	72.9787	64.7545	61.6949	60.591
93.4	72.1484	65.5623	61.5722	60.7124
93.5	71.402	65.4775	61.3637	60.5544
93.6	72.4292	65.5824	61.0192	60.503
93.7	73.3085	65.6268	61.3594	60.8327
93.8	73.4107	66.5234	61.4454	60.8156
93.9	72.8536	66.1414	61.2936	60.4019
94	72.1125	66.2535	61.3193	60.2369
94.1	71.0235	66.8366	60.9645	60.159
94.2	71.422	66.5864	60.6471	60.1963
94.3	73.1012	66.6237	60.7581	60.1065
94.4	71.4853	66.5869	60.6927	60.0803
94.5	71.9594	66.6159	60.1263	60.2018
94.6	72.3032	66.3909	61.0511	60.1627
94.7	71.3987	66.2321	61.1047	60.2589
94.8	72.1725	66.6196	60.9648	60.066
94.9	72.1624	66.633	60.9089	59.9673
95	73.2903	66.4411	61.2544	60.0914
95.1	72.8418	66.36	60.7522	60.1594
95.2	72.7166	66.8608	60.7	60.0846
95.3	73.5369	66.0018	60.4868	60.3418
95.4	75.3843	66.1777	60.7255	60.1795
95.5	75.7833	66.942	60.2944	60.3284
95.6	73.6415	66.4278	59.9958	60.384
95.7	73.1473	66.7743	59.9651	60.3602
95.8	72.3291	66.6099	60.1812	60.4969
95.9	74.4557	66.9212	59.8006	60.3274
96	73.561	66.3773	59.5559	60.0779
96.1	72.7348	66.698	59.8521	59.8179
96.2	71.6097	66.6109	59.6957	59.8792
96.3	71.8827	66.7619	59.6379	60.0321
96.4	73.0692	66.3874	59.9213	60.0542
96.5	72.1362	66.6942	59.9581	59.8823
96.6	71.7836	66.1089	59.7281	60.1293
96.7	70.8415	65.8727	59.3012	59.9518
96.8	71.4108	65.7106	59.0497	59.9583
96.9	70.5926	65.6759	59.0878	59.9907
97	70.193	66.0373	58.9745	59.783
97.1	71.3236	66.0353	59.3288	59.6823
97.2	71.7658	65.9138	59.3951	59.7936
97.3	72.6985	65.8818	59.4179	59.7517
97.4	72.2126	64.6889	59.5676	59.6514
97.5	72.2658	64.7946	59.5414	59.4888
97.6	72.7192	64.7869	59.2125	59.6425
97.7	72.4105	65.0118	60.0494	59.6276
97.8	72.6788	65.4723	59.8586	59.5612
97.9	73.7517	64.8101	59.9632	59.5417
98	73.6173	65.6813	60.1268	59.5678
98.1	73.147	65.8797	60.1739	59.4533
98.2	74.0131	66.0053	59.8153	59.6414
98.3	74.4997	66.2132	59.5454	59.9187
98.4	74.2041	65.8594	59.7063	59.5912
98.5	74.4622	65.562	59.7946	59.7124
98.6	74.3318	65.2599	60.0537	59.8384
98.7	73.5748	65.8612	59.8576	59.5804
98.8	74.7212	65.6178	59.4733	59.6032
98.9	75.9034	65.8795	59.9315	59.8182
99	75.915	66.5128	59.9756	59.7659
99.1	75.4178	66.6397	60.4369	59.755
99.2	75.2135	66.9165	60.7181	59.5842
99.3	74.6492	66.8923	61.1985	59.5955
99.4	74.9183	67.7102	61.6403	59.546
99.5	76.1011	67.6738	61.8325	59.8477
99.6	75.1599	67.4535	61.8966	59.8365
99.7	75.373	67.4688	61.6817	60.0175
99.8	75.3062	67.136	61.8662	60.181
99.9	75.5992	67.2478	61.5248	60.2926
100	76.6531	66.8792	61.4175	60.343
100.1	75.2958	67.3822	61.7119	60.316
100.2	75.5556	67.9963	61.5499	60.289
100.3	76.6911	67.983	61.4847	60.3764
100.4	77.0264	68.0245	61.4302	60.3527
100.5	77.1661	68.4594	61.7438	60.3844
100.6	77.5816	68.9974	61.5454	60.4868
100.7	76.7965	68.7614	60.8946	60.3486
100.8	76.5161	67.7583	60.5827	60.4176
100.9	75.7338	67.2822	60.7665	60.4303
101	75.9836	68.1268	60.9569	60.4754
101.1	75.2019	67.8605	60.855	60.1953
101.2	75.4227	68.4453	61.158	60.0488
101.3	75.6445	68.0556	61.4216	59.9978
101.4	75.8076	68.222	61.7312	59.9937
101.5	76.5881	68.5656	61.6659	60.0262
101.6	76.9467	68.265	61.7728	59.9874
101.7	76.7589	68.402	61.454	60.0931
101.8	76.466	67.877	61.0185	59.8213
101.9	76.5679	67.1863	60.6657	59.9269
102	77.2279	67.1181	60.6184	59.7201
102.1	77.0779	67.1069	60.8946	59.7892
102.2	77.9345	67.7275	60.5825	59.9863
102.3	78.5737	67.4528	60.5607	60.1928
102.4	78.4655	67.5474	60.8798	60.297
102.5	78.304	67.5595	61.2329	60.3522
102.6	77.3859	67.5255	60.93	60.6265
102.7	77.9349	67.3229	60.76	60.4749
102.8	77.5787	66.8955	60.628	60.4265
102.9	78.4144	66.8199	60.977	60.5794
103	77.9823	66.5521	61.1086	60.4289
103.1	77.9247	66.6117	61.4529	60.3011
103.2	78.3347	67.117	61.7553	60.3929
103.3	78.196	67.1563	61.8352	60.2817
103.4	78.261	66.5136	61.9636	60.304
103.5	77.7339	65.9544	62.2986	60.31
103.6	78.2932	67.0389	62.2112	60.2972
103.7	78.3438	66.7966	62.1835	60.3083
103.8	78.7992	66.8138	62.4174	60.1783
103.9	77.4649	67.0081	62.4521	60.1061
104	77.2017	67.374	62.5577	60.0322
104.1	77.8753	68.8779	62.763	59.9928
104.2	78.6037	68.0684	62.8085	60.0698
104.3	78.9873	67.1207	63.1992	60.0941
104.4	78.8996	67.6335	63.6463	59.9741
104.5	78.6211	67.4623	63.8947	59.8517
104.6	79.3199	67.8055	63.6294	59.9672
104.7	79.8101	67.7085	63.3725	59.9359
104.8	81.386	67.5671	62.8932	59.907
104.9	79.9364	67.3095	62.7252	59.8226
105	79.4879	66.961	62.7782	59.9483
105.1	78.3995	66.8244	62.406	59.8428
105.2	79.4915	66.4976	62.3563	59.9382
105.3	78.8454	67.1759	62.5163	60.1608
105.4	78.4871	66.9414	63.0649	59.7432
105.5	77.1894	66.6688	63.6629	60.0377
105.6	77.2162	66.8398	63.4286	59.7484
105.7	77.1156	66.5779	63.0164	59.8338
105.8	79.0161	67.5404	62.638	59.9508
105.9	78.202	67.2902	62.7081	59.8358
106	78.4629	67.2238	62.9157	59.621
106.1	79.7677	67.1921	62.6981	59.4671
106.2	78.9817	67.8283	62.761	59.2912
106.3	78.9836	68.1281	62.3119	59.4233
106.4	78.6445	68.3814	62.0698	59.5563
106.5	77.4474	67.4529	61.9733	59.6573
106.6	77.436	68.5839	62.3943	59.6777
106.7	77.009	68.0578	62.7973	59.4252
106.8	77.6474	67.8773	63.0533	59.3251
106.9	77.7882	66.9335	62.7053	59.3463
107	78.4922	67.2907	63.0439	59.3448
107.1	77.7174	68.4095	63.1725	59.2827
107.2	76.7143	68.7485	63.3805	59.1136
107.3	77.4636	68.712	63.5397	59.3204
107.4	76.4293	68.9277	63.6456	59.2699
107.5	78.5089	69.2014	63.6422	59.345
107.6	78.8702	69.0549	63.5923	59.0884
107.7	78.6743	68.5757	63.6725	59.4156
107.8	79.1219	68.8603	63.334	59.349
107.9	77.8606	69.0236	63.3543	59.5001
108	78.5152	68.7428	63.5033	59.4061
108.1	78.6115	68.9097	63.2118	59.4537
108.2	80.073	68.6193	63.4128	59.1706
108.3	80.343	69.0185	63.1366	59.1964
108.4	79.8639	69.13	63.4643	59.2175
108.5	79.4746	69.3126	62.8852	59.1078
108.6	80.338	68.0321	62.7192	59.3693
108.7	80.394	68.1429	62.2333	59.3158
108.8	81.609	67.5548	62.7178	59.2813
108.9	80.6032	67.8175	63.0674	59.4142
109	80.8506	68.0949	62.8055	59.2311
109.1	81.4558	67.7959	62.7116	59.3502
109.2	81.218	68.3061	62.5515	59.4412
109.3	81.5325	68.176	62.6374	59.484
109.4	82.1292	67.8087	62.9392	59.6031
109.5	83.6688	66.8472	62.919	59.737
109.6	84.0096	66.669	62.6209	59.8794
109.7	83.9446	67.7104	62.7037	59.95
109.8	83.7271	68.0192	62.7404	60.2508
109.9	83.1649	68.078	62.8584	60.2116
110	81.7493	67.9498	62.826	60.1342
110.1	81.7722	68.2425	62.9352	60.1135
110.2	82.4186	68.0919	62.9657	60.1782
110.3	82.2307	68.1757	62.8276	60.1938
110.4	82.3611	67.9441	62.6633	60.2104
110.5	82.767	68.9825	62.2811	60.2712
110.6	83.0236	69.5913	62.4199	60.3539
110.7	82.7298	68.9179	62.3477	60.527
110.8	84.0665	68.8727	62.3384	60.5997
110.9	83.5031	69.1917	62.9904	60.327
111	84.4753	69.2323	63.2764	60.6166
111.1	83.8361	68.5859	63.5057	60.358
111.2	83.9863	68.2515	63.3415	60.2068
111.3	82.6182	67.9404	63.5023	60.3072
111.4	82.6888	67.953	63.8163	60.4959
111.5	83.3137	68.2194	63.5897	60.4157
111.6	83.1046	68.3353	63.9079	60.7322
111.7	82.6173	68.4095	63.5807	60.8375
111.8	80.6169	68.0204	63.5396	60.6591
111.9	80.1294	67.3645	63.0563	60.5697
112	80.3335	66.9787	63.2233	60.502
112.1	80.9683	66.6745	63.3268	60.4194
112.2	80.7329	67.5753	63.9343	60.3575
112.3	79.8679	68.3091	64.0261	60.4358
112.4	80.3576	68.8187	63.8565	60.609
112.5	79.4805	68.7162	63.8574	60.5601
112.6	78.3777	68.9917	63.7683	60.4437
112.7	79.1404	69.1889	63.869	60.6036
112.8	79.2359	69.8827	63.8585	60.5185
112.9	79.4367	69.7254	63.9353	60.4367
113	79.4062	69.7029	63.7275	60.3543
113.1	77.9399	69.8912	63.6688	60.4261
113.2	78.0665	69.6075	63.6413	60.6271
113.3	79.3703	69.9439	63.4897	60.5907
113.4	78.8805	69.7896	63.5556	60.4574
113.5	78.5193	69.8803	63.3284	60.4845
113.6	79.687	69.4855	63.2248	60.3459
113.7	80.0756	69.1685	63.1018	60.3739
113.8	80.7536	69.2411	63.4624	60.5352
113.9	80.5227	68.7959	63.7569	60.4056
114	81.3886	69.307	63.8248	60.386
114.1	80.6019	69.0695	63.746	60.2699
114.2	80.209	69.544	64.1299	60.41
114.3	80.3851	69.1873	64.2318	60.2323
114.4	80.427	68.673	64.3024	60.3084
114.5	79.9623	69.2323	64.1145	60.6193
114.6	80.4654	69.0763	64.3452	60.3869
114.7	78.8644	69.3382	64.0282	60.4546
114.8	77.9482	69.5501	64.2177	60.4261
114.9	77.7111	69.313	64.4081	60.3936
115	78.1447	69.1889	64.5533	60.2376
115.1	78.1075	68.9369	64.2936	60.2322
115.2	78.7922	68.9288	63.999	60.2483
115.3	79.7412	69.0374	63.7519	60.4255
115.4	78.679	68.3537	63.4619	60.2168
115.5	79.2841	69.3092	63.5139	60.2837
115.6	81.2778	69.2061	63.6966	60.2249
115.7	80.192	69.1709	63.4313	60.2842
115.8	79.2105	69.2135	63.2331	60.3132
115.9	79.1611	69.2151	63.2136	60.23
116	79.5174	69.4934	63.2653	60.0346
116.1	80.3788	69.7918	63.4525	59.9563
116.2	80.6339	69.8442	63.4745	59.9134
116.3	79.8506	70.6961	63.2146	60.0145
116.4	78.4181	69.9534	62.8967	59.8166
116.5	78.7516	69.6506	62.8254	60.2806
116.6	79.128	69.4441	63.2375	60.2342
116.7	77.674	69.8377	63.1114	60.0335
116.8	77.9658	69.5363	63.1298	60.2685
116.9	76.9284	69.9568	63.0922	60.1242
117	76.97	69.9874	63.3659	60.1945
117.1	75.6719	69.5908	63.8303	60.1695
117.2	76.3949	69.3855	63.784	60.4228
117.3	76.4618	69.0672	63.4346	60.63
117.4	76.6668	68.853	63.5313	60.4835
117.5	76.4427	68.5977	63.3419	60.4825
117.6	76.3475	69.4952	63.1652	60.3594
117.7	76.4601	69.4164	62.4954	60.4119
117.8	76.3609	70.002	62.3964	60.5677
117.9	76.1832	69.698	62.9359	60.3293
118	75.5227	69.2614	62.5854	60.1127
118.1	75.4532	69.0506	62.8926	60.169
118.2	76.0223	68.8831	62.882	60.3339
118.3	76.1763	68.5717	63.3329	60.3395
118.4	76.1894	68.2462	63.2509	60.6514
118.5	76.9885	68.1664	63.1928	60.568
118.6	76.9762	68.4555	63.3131	60.6107
118.7	76.5567	68.512	62.9981	60.384
118.8	76.9772	67.8373	62.8036	60.6342
118.9	76.5827	68.1778	63.0815	60.6771
119	76.2297	68.0458	62.689	60.6058
119.1	75.5234	68.8351	63.1859	60.4758
119.2	74.8817	68.8037	63.5711	60.7036
119.3	74.5544	69.3862	63.4401	60.7378
119.4	75.3327	69.9607	62.9133	60.6656
119.5	74.0529	69.1838	63.5243	60.5519
119.6	73.9065	69.0427	63.4463	61.0121
119.7	74.6877	68.9574	63.3949	61.0626
119.8	74.4238	69.134	63.497	60.8077
119.9	74.834	69.6317	63.435	60.9935
120	74.9284	70.0426	63.6989	60.8704
120.1	75.4036	69.2992	63.8486	60.7803
120.2	74.8873	68.5863	64.2741	60.7717
120.3	74.3313	68.137	64.0702	60.5912
120.4	73.727	67.8999	63.4681	60.5584
120.5	74.2662	68.4415	63.8167	60.5268
120.6	73.715	68.4739	63.828	60.6018
120.7	73.2797	67.805	63.8484	60.754
120.8	73.1613	68.1749	63.8452	60.3182
120.9	73.0113	68.2411	64.0486	60.1865
121	72.2342	68.4083	63.933	60.3333
121.1	71.394	68.1719	64.1555	60.1018
121.2	71.3709	68.1892	64.2037	59.9339
121.3	71.7825	68.4952	64.0881	60.0153
121.4	72.141	67.597	64.2667	60.268
121.5	72.6281	67.3783	63.7006	60.2695
121.6	72.8613	68.2193	63.8921	60.2287
121.7	72.6056	68.0484	64.0358	60.1932
121.8	73.6636	68.2236	64.3609	60.4592
121.9	74.6134	68.1112	64.4298	60.3103
122	74.9378	67.4827	64.0624	60.2524
122.1	73.7702	67.5523	64.3556	60.3935
122.2	72.9295	68.137	63.8084	60.5821
122.3	72.1115	68.2819	63.7648	60.2137
122.4	72.2027	68.3711	63.7541	60.4258
122.5	72.738	68.4198	64.1336	60.5179
122.6	72.284	68.7304	64.5669	60.7096
122.7	72.2792	68.4668	64.7091	60.793
122.8	73.3782	68.1523	64.9895	60.879
122.9	73.4754	67.3271	65.2144	60.7278
123	72.4876	67.5472	65.1153	60.8823
123.1	72.6124	67.7083	65.0602	60.7466
123.2	72.9489	67.9998	64.8229	60.7372
123.3	73.2943	68.2889	64.3131	60.9486
123.4	71.3322	68.4812	64.1928	61.011
123.5	70.5487	67.9804	64.3249	60.7775
123.6	70.5495	68.8967	64.6103	60.7159
123.7	70.9193	69.4966	64.9689	60.5011
123.8	71.7585	69.4489	64.8296	60.4913
123.9	71.3881	69.2746	64.586	60.4772
124	71.8677	69.3672	64.7589	60.3542
124.1	70.7527	68.5972	64.7235	60.194
124.2	73.3393	68.3781	64.9036	60.0234
124.3	72.685	68.0758	65.389	59.8812
124.4	72.2953	68.1437	65.7561	59.692
124.5	73.0642	67.5562	65.8749	59.8117
124.6	73.346	67.4676	65.9519	59.5751
124.7	73.5019	67.5395	65.4853	59.7596
124.8	72.8013	68.1024	65.6359	59.6127
124.9	71.987	68.4968	65.4419	59.7532
125	72.4543	69.0533	65.574	59.6847
125.1	72.0147	69.2649	65.5427	59.6231
125.2	72.8566	68.8743	65.8274	59.5856
125.3	72.0788	68.911	66.3112	59.6355
125.4	72.3233	68.9219	66.3271	59.4242
125.5	72.6349	69.1105	65.9066	59.3756
125.6	72.5083	68.6553	65.4589	59.178
125.7	73.5377	68.7055	66.1102	59.1936
125.8	73.8512	69.0898	66.3331	59.0717
125.9	74.5265	68.5232	65.7817	58.8277
126	74.11	69.2499	65.6748	58.959
126.1	75.2585	69.1899	66.075	59.0901
126.2	76.0932	68.682	66.383	59.062
126.3	76.5664	69.0865	66.1353	59.045
126.4	77.328	68.6675	66.2841	58.8241
126.5	78.072	68.8472	65.974	58.8898
126.6	79.2143	68.9628	65.6141	58.9972
126.7	79.2778	68.3967	65.0206	58.6561
126.8	79.1738	68.7996	65.0519	58.9045
126.9	78.3184	68.501	64.9405	58.8334
127	78.213	68.3803	64.696	58.9053
127.1	77.3703	68.2051	64.7056	59.0177
127.2	77.5064	68.9836	64.6976	59.2617
127.3	77.7952	69.1732	64.5869	59.3383
127.4	77.0918	68.4033	64.2634	59.4285
127.5	77.8281	67.707	64.359	59.7884
127.6	77.9351	68.2527	64.444	59.8603
127.7	76.9527	68.1	64.3416	59.5802
127.8	77.7728	68.9414	64.06	59.655
127.9	78.0754	68.8942	63.6347	59.4109
128	77.414	68.6111	63.6851	59.0787
128.1	78.1729	68.7364	63.8003	59.114
128.2	79.7446	69.2747	63.914	59.1765
128.3	79.2517	69.1338	64.1336	59.2386
128.4	79.2223	69.7631	63.7127	59.005
128.5	78.8513	69.2228	63.952	59.173
128.6	78.8897	68.7571	63.7393	59.4141
128.7	79.3385	69.1466	63.5954	59.5968
128.8	78.6728	69.0628	63.9656	59.1668
128.9	78.3762	68.07	64.1782	59.0828
129	77.9845	68.3218	64.1187	59.3057
129.1	77.7537	68.6408	64.091	59.4517
129.2	78.2659	69.1654	64.2242	59.4841
129.3	78.1222	69.1709	64.3497	59.4319
129.4	79.2921	68.9702	64.1306	59.517
129.5	79.1997	68.3565	64.0669	59.4319
129.6	78.6425	67.8764	64.1286	59.7428
129.7	78.0968	68.6774	64.4554	59.7319
129.8	78.6946	69.1231	64.7237	59.7982
129.9	78.7908	68.9529	64.7799	59.7911
130	78.7691	69.0759	64.6103	59.9838
130.1	78.589	69.2899	64.983	59.8806
130.2	79.3135	69.5996	65.0482	59.9075
130.3	79.7785	69.6267	64.4581	59.9128
130.4	78.5319	69.4024	64.095	59.8298
130.5	78.1996	69.7408	64.0394	59.9207
130.6	78.9967	69.616	63.745	59.8089
130.7	78.7716	69.4162	63.6126	59.8102
130.8	79.1477	69.2272	63.8111	59.8361
130.9	79.5414	70.0065	63.9398	59.6613
131	78.6245	69.816	63.4998	59.3258
131.1	78.5367	69.5004	63.5717	59.3337
131.2	79.0423	69.4358	63.8672	59.4337
131.3	79.4465	69.6373	63.9058	59.5308
131.4	79.5214	69.7768	63.7802	59.4245
131.5	78.6948	69.6773	63.7639	59.6085
131.6	78.1603	69.7074	63.1728	59.4954
131.7	78.6409	69.4942	63.2475	59.5646
131.8	77.5647	69.6138	63.2005	59.5929
131.9	78.4475	69.4842	63.1769	59.5963
132	77.5736	69.7737	63.6815	59.8466
132.1	77.8314	69.2326	64.1111	59.7283
132.2	79.1645	69.8823	63.9853	59.877
132.3	79.1294	69.5032	63.5112	59.8325
132.4	78.6561	69.3834	63.7719	59.6177
132.5	78.9572	69.3418	63.9653	59.5528
132.6	79.7641	68.7126	64.0659	59.3374
132.7	80.6025	68.4127	64.0372	59.4805
132.8	81.2719	68.2971	63.7213	59.6979
132.9	80.2402	68.8127	64.1834	59.5785
133	81.6111	68.5192	63.9823	59.747
133.1	81.5695	69.039	63.6211	59.8476
133.2	80.5262	68.172	64.0891	59.7499
133.3	81.274	68.0099	63.9053	59.8048
133.4	81.1142	68.1652	64.1625	59.7009
133.5	80.3321	68.2479	64.4895	59.5805
133.6	80.5999	68.03	64.5236	59.4961
133.7	80.785	67.093	64.6341	59.8135
133.8	81.2029	66.9424	64.7334	60.0044
133.9	82.0549	67.2735	64.7958	59.8774
134	81.5338	67.4066	64.6655	59.9891
134.1	82.5908	67.4651	64.799	60.0982
134.2	83.3023	67.4805	64.5841	60.0568
134.3	82.5985	68.2949	64.5883	60.0575
134.4	82.6675	67.8407	64.5893	59.9743
134.5	83.2992	67.4685	64.3959	60.2055
134.6	83.3514	67.5168	64.4266	59.9471
134.7	82.448	67.591	64.3473	59.8042
134.8	83.7857	68.0554	64.6164	59.821
134.9	84.3821	68.3189	64.2092	59.84
135	85.1189	68.1799	64.0728	59.5445
135.1	85.1641	67.5786	64.1345	59.4669
135.2	84.6602	67.5599	63.918	59.6906
135.3	84.5707	67.2965	63.7733	59.5135
135.4	84.8858	67.7057	64.2464	59.3775
135.5	83.9401	68.1385	63.9523	59.1766
135.6	85.4037	67.8676	63.6767	59.3495
135.7	86.1168	67.5298	63.9306	59.5689
135.8	85.7982	67.7578	63.5159	59.4776
135.9	86.604	67.7962	63.421	59.591
136	85.1341	67.8155	62.6349	59.777
136.1	85.3544	68.4612	62.6757	59.6549
136.2	84.9606	67.7011	62.7619	59.8593
136.3	85.4199	67.9887	62.5741	59.8404
136.4	85.2746	67.2879	62.8133	60.1256
136.5	85.0332	67.55	62.8666	60.1674
136.6	85.6098	66.8646	62.8483	60.127
136.7	85.0462	67.0387	62.9735	60.2606
136.8	85.8904	66.943	62.7593	60.2503
136.9	84.9689	66.1626	62.4594	60.0923
137	85.7579	66.3297	62.6052	59.9909
137.1	85.0535	65.9618	62.9275	59.8673
137.2	85.6421	66.0083	62.7595	60.0051
137.3	84.6579	66.3292	62.9632	59.7118
137.4	84.3577	66.2454	62.7557	59.7372
137.5	82.5905	66.6683	63.3156	59.8972
137.6	82.1394	66.8578	63.52	59.6813
137.7	82.7498	67.1087	63.691	59.7115
137.8	80.3082	66.9125	63.7327	59.5561
137.9	79.6072	66.8867	63.3005	59.4967
138	79.4535	67.1294	63.4351	59.3518
138.1	79.313	66.9764	63.0538	59.6694
138.2	81.185	67.701	62.9632	59.5886
138.3	82.0088	67.2346	63.5181	59.354
138.4	81.5989	66.6716	63.4246	59.2972
138.5	81.6099	67.2576	63.3656	59.4628
138.6	81.9648	68.285	63.1782	59.2282
138.7	82.9897	67.8461	62.8353	59.5114
138.8	83.749	67.5265	62.8812	59.5202
138.9	83.5329	68.125	63.27	59.8253
139	82.924	67.9938	63.4942	59.8853
139.1	83.6658	68.5211	63.5456	59.9209
139.2	83.6199	68.9885	63.478	60.039
139.3	84.729	68.576	63.6295	60.2581
139.4	83.2595	68.5881	63.9852	60.7384
139.5	83.2136	68.174	64.1055	60.7953
139.6	84.3363	67.7679	64.2459	61.1877
139.7	83.8335	67.4965	64.0638	61.1398
139.8	84.0497	67.7136	63.984	60.9992
139.9	83.184	67.5301	63.6214	60.8101
140	83.1541	67.0847	63.3043	60.8366
140.1	82.9815	67.5982	63.5105	60.8614
140.2	82.8071	68.1329	63.0351	61.003
140.3	82.0466	68.4684	62.8778	61.034
140.4	82.1705	68.0943	63.0203	61.0531
140.5	82.5048	68.4316	62.7814	60.6448
140.6	82.3286	68.3859	62.074	60.7955
140.7	82.2162	68.2903	62.3483	60.8633
140.8	81.7126	69.0492	62.1507	60.9913
140.9	83.3438	69.0764	62.5583	61.2908
141	82.6183	68.6534	62.6598	61.3713
141.1	81.6502	69.2743	62.5163	61.278
141.2	82.9711	69.4909	63.2272	61.1256
141.3	82.3629	69.1697	63.2783	61.1879
141.4	82.7833	69.4124	63.0397	61.1405
141.5	82.0172	69.6608	62.877	61.222
141.6	82.4579	69.2623	62.6437	61.0069
141.7	82.6833	68.7889	62.5548	61.2142
141.8	82.2212	69.0012	62.7897	61.3359
141.9	83.0902	68.9821	62.7667	61.0747
142	82.5663	68.8849	63.1584	61.2409
142.1	82.2425	68.6345	62.7456	61.338
142.2	81.5904	68.8255	62.9743	61.5031
142.3	81.0528	68.3112	63.1622	61.443
142.4	81.818	68.5573	63.4542	61.4674
142.5	81.7544	68.5615	63.7684	61.4371
142.6	82.4487	68.2044	64.1481	61.2482
142.7	82.1225	68.3058	64.0651	61.6897
142.8	81.6219	68.4279	63.8878	61.7586
142.9	80.7358	67.7963	63.9673	61.6321
143	79.7407	68.3621	63.7535	61.5425
143.1	79.8383	67.5276	63.5789	61.1723
143.2	79.8489	67.6699	63.8511	61.0024
143.3	79.7404	67.6674	63.5592	60.9079
143.4	79.8497	67.1617	63.5825	60.7567
143.5	79.5297	67.1144	63.5313	60.6808
143.6	79.5128	66.7375	63.7147	60.5262
143.7	78.8681	66.9495	63.3869	60.5602
143.8	79.2519	66.9542	63.5308	60.4651
143.9	78.4387	67.2979	63.9071	60.5013
144	79.0664	67.3722	63.5241	60.3943
144.1	79.9389	67.0213	63.8197	60.8018
144.2	79.494	66.9239	63.6364	60.9673
144.3	79.93	67.6535	63.556	60.8193
144.4	79.8266	68.5854	63.8616	60.8474
144.5	78.3287	67.8318	64.0718	60.4579
144.6	80.1354	68.4299	64.4586	60.5489
144.7	79.9479	68.1086	64.565	60.7044
144.8	79.6181	67.3961	64.7212	60.6752
144.9	78.907	67.4381	64.8713	60.6333
145	79.8135	67.4525	64.9109	60.4591
145.1	80.1607	67.8389	64.2046	60.572
145.2	81.1265	67.954	64.0094	60.3463
145.3	80.2198	68.0854	63.8107	60.3657
145.4	80.1496	67.1373	63.5147	60.2559
145.5	79.2802	67.0964	63.8054	60.3169
145.6	79.2161	66.9553	64.0256	60.4495
145.7	78.7619	67.9374	64.1533	60.2001
145.8	78.4207	68.3933	64.062	60.1233
145.9	78.1959	67.8539	64.293	59.9862
146	78.1357	67.9243	64.6808	60.1038
146.1	78.8348	68.0695	64.3097	60.2299
146.2	79.2786	67.4223	64.5348	60.2682
146.3	78.4694	67.6701	64.3651	60.0688
146.4	78.373	68.2901	64.3669	60.0485
146.5	78.1185	68.2579	64.2169	60.1972
146.6	78.1368	68.1695	64.1742	59.988
146.7	77.715	68.5388	63.8389	60.3797
146.8	77.0434	68.4221	64.1792	60.1183
146.9	75.4979	68.6736	64.5702	60.1348
147	75.3706	68.4378	64.9047	60.1193
147.1	75.4197	68.8291	64.6864	59.7693
147.2	76.3065	67.9739	65.1671	59.9076
147.3	76.6219	68.5607	65.2357	59.7674
147.4	77.2636	69.072	65.3753	59.62
147.5	76.834	68.7207	65.5015	59.4129
147.6	76.6295	68.2364	65.4058	59.5897
147.7	76.5192	68.4409	65.1471	59.5091
147.8	76.3392	68.3691	64.988	59.4668
147.9	75.9958	67.4822	65.289	59.5178
148	76.4488	67.1206	65.094	59.4382
148.1	76.459	67.9763	65.1214	59.2214
148.2	76.2317	67.5543	64.764	59.3162
148.3	78.0937	67.7226	64.8696	59.3304
148.4	79.2639	67.1562	65.1281	59.3971
148.5	78.9692	67.6228	64.5497	59.1983
148.6	77.5525	66.647	64.7513	59.4516
148.7	77.4613	66.4469	64.899	59.5024
148.8	77.9824	65.8527	64.5794	59.6818
148.9	79.2509	65.9598	64.834	59.8896
149	79.2376	66.478	64.7825	59.7166
149.1	78.9451	66.4797	64.9019	59.7693
149.2	78.4714	66.9992	64.6908	59.7805
149.3	78.2779	66.6282	64.803	59.6686
149.4	79.3304	66.5897	64.6803	59.667
149.5	79.1002	66.542	64.3621	59.7151
149.6	78.6686	67.1684	64.5569	59.7452
149.7	78.9623	66.6838	64.8691	59.6277
149.8	79.0765	67.3371	64.4613	59.5429
149.9	77.8986	68.0077	63.9714	59.3395
150	77.7473	67.8627	64.3133	59.6561
150.1	77.7685	68.5249	64.5329	59.7517
150.2	77.515	67.9535	64.7346	59.8608
150.3	77.8283	68.1918	64.791	59.8553
150.4	79.0254	69.1341	65.3131	59.6759
150.5	79.2507	69.0919	65.4958	59.8077
150.6	79.6517	68.8909	65.2172	59.5135
150.7	79.7337	68.5156	64.5987	59.6712
150.8	79.1961	68.4655	64.6347	59.5714
150.9	78.5773	68.2003	64.9549	59.5676
151	79.339	68.3242	64.775	59.7623
151.1	78.6867	68.5458	64.9464	59.9083
151.2	78.7928	67.6801	65.1092	59.8604
151.3	79.3772	67.6787	65.584	60.0471
151.4	78.2638	67.8786	64.8359	60.0726
151.5	77.7126	68.9115	64.3544	59.9907
151.6	76.1676	68.763	64.6374	59.9456
151.7	78.1608	68.6891	64.8687	59.9947
151.8	78.2405	68.9856	64.7654	59.9758
151.9	77.9939	68.7978	64.6336	59.824
152	77.2077	68.757	64.5474	59.7972
152.1	76.9837	69.4996	64.6717	59.5595
152.2	76.5172	68.9811	64.7381	59.442
152.3	77.0082	69.4469	64.5122	59.5018
152.4	76.0617	69.82	64.3168	59.5138
152.5	77.2459	68.8707	64.5845	59.4269
152.6	75.848	68.1694	64.354	59.1439
152.7	75.1399	68.2545	63.7762	59.0131
152.8	75.7388	68.8479	63.6972	58.8942
152.9	76.5354	68.4151	63.8804	58.955
153	77.4674	68.5902	63.7567	58.8258
153.1	78.9189	68.9906	64.0086	59.0077
153.2	79.6796	68.6013	63.6751	59.0892
153.3	80.2816	68.3289	64.1664	58.9905
153.4	79.4825	69.5532	64.276	59.3004
153.5	80.2997	69.1944	64.8498	59.0307
153.6	78.9174	69.7911	64.6907	59.235
153.7	79.5812	69.1953	64.7283	59.2157
153.8	79.5747	68.8202	64.7256	59.5572
153.9	79.7559	69.0561	64.6673	59.5031
154	80.0124	68.6024	64.9391	59.5065
154.1	79.6055	68.7762	64.9632	59.5306
154.2	80.6417	68.6837	64.9952	59.3479
154.3	79.7923	68.272	64.611	59.2267
154.4	80.0734	68.3575	64.691	59.2164
154.5	80.2505	68.5516	64.9463	59.239
154.6	81.1942	68.1285	64.7169	59.2302
154.7	81.7684	67.7454	64.8596	59.3425
154.8	81.7051	68.0564	64.7692	59.4604
154.9	82.9082	68.1448	64.8075	59.4746
155	81.8193	68.8353	64.6172	59.2942
155.1	80.8944	67.9917	64.6509	59.307
155.2	82.9126	68.941	64.8223	59.2996
155.3	81.8145	68.6847	64.1872	59.4593
155.4	81.3623	68.6587	63.8517	59.4142
155.5	81.2703	69.3416	63.9208	59.4981
155.6	81.678	68.9296	63.8711	59.2245
155.7	81.8092	69.2562	63.9857	59.1921
155.8	81.2629	68.9379	63.5452	59.4816
155.9	81.6355	69.0497	63.3103	59.6138
156	80.7647	68.6671	63.332	59.4308
156.1	82.35	69.0568	62.9358	59.357
156.2	82.6678	68.9994	62.6356	59.6584
156.3	81.9397	68.4224	62.6914	59.7501
156.4	81.8254	68.4911	63.2245	59.7382
156.5	81.3988	67.9117	63.5598	59.7571
156.6	80.6738	67.268	63.1943	59.8243
156.7	81.7247	66.9236	62.9001	59.7004
156.8	81.3508	67.9147	62.3561	59.6817
156.9	81.5092	67.9626	62.5398	59.7344
157	81.2203	68.8751	62.4314	59.64
157.1	81.1998	69.8749	62.622	59.6367
157.2	82.4686	70.2099	62.7489	59.7203
157.3	81.4632	70.8648	62.7868	59.562
157.4	81.4352	70.6327	62.7033	59.809
157.5	80.9198	69.5918	62.7653	60.1058
157.6	80.7069	69.4506	62.9153	60.113
157.7	80.4447	69.4765	62.7941	59.942
157.8	79.4188	69.8642	62.8741	60.1615
157.9	79.8713	70.41	63.0399	59.8102
158	80.3416	70.7504	62.7648	59.9183
158.1	79.8154	70.3762	62.2857	60.118
158.2	77.6536	69.9591	62.3811	60.176
158.3	77.2827	69.3002	62.605	60.0737
158.4	79.4293	69.5935	62.806	59.7357
158.5	79.8929	69.2609	63.0081	59.6727
158.6	79.4642	69.4887	62.5751	59.4556
158.7	79.7053	68.9788	62.5738	59.5604
158.8	79.8348	69.2412	62.9888	59.5253
158.9	79.4065	68.6953	62.9135	59.6879
159	80.0928	69.0137	62.6937	59.8064
159.1	80.7149	68.7396	62.1619	59.9547
159.2	81.6649	68.9728	61.6184	60.1346
159.3	81.1252	69.5341	62.0074	60.1026
159.4	81.8217	70.1872	62.6632	60.2129
159.5	81.3037	70.587	62.3781	60.2192
159.6	79.9859	70.4543	62.4057	60.4208
159.7	79.6922	70.0983	62.5911	60.4663
159.8	80.541	70.1137	63.0545	60.3407
159.9	79.5257	69.7725	62.5681	60.4496
160	79.8373	70.6179	62.1072	60.3065
160.1	79.3735	71.1041	62.1357	60.3753
160.2	79.4533	70.9748	61.5984	60.2098
160.3	80.1009	70.9053	61.7263	60.2328
160.4	81.6257	70.77	61.9146	60.1713
160.5	79.7442	70.1678	61.6995	60.3426
160.6	80.5577	70.4601	61.8015	60.2289
160.7	81.8199	70.9891	61.7665	60.3064
160.8	80.207	71.6268	61.928	60.2547
160.9	79.7896	71.7967	62.1942	60.2274
161	78.1349	70.8815	62.4178	60.503
161.1	77.8812	70.588	62.164	60.4824
161.2	77.8429	70.7517	62.5403	60.74
161.3	77.6539	70.9049	62.165	60.739
161.4	77.6641	70.2519	62.8814	60.6092
161.5	79.9739	71.0366	62.9004	60.765
161.6	79.8662	71.346	62.9188	60.6239
161.7	78.9119	70.9962	63.1305	60.4525
161.8	78.4073	70.7552	62.8871	60.346
161.9	79.1239	70.9442	62.6917	60.332
162	79.1428	70.5567	62.4614	60.288
162.1	80.6399	70.0617	62.4549	60.2622
162.2	78.5678	69.843	62.4672	60.1522
162.3	79.8733	69.4327	62.5283	59.9001
162.4	79.2131	69.0323	62.5931	60.1057
162.5	78.5966	69.2745	62.9383	60.1347
162.6	78.9087	69.5769	63.0798	60.2941
162.7	78.9733	69.3461	63.2198	60.4708
162.8	79.4677	70.1836	63.4999	60.4354
162.9	80.7911	69.8094	63.1592	60.1965
163	79.9293	69.6984	62.4128	60.5452
163.1	80.517	70.2045	62.6305	60.5586
163.2	81.9913	70.6819	62.5793	60.5012
163.3	82.1229	71.8353	61.8219	60.5616
163.4	81.7538	72.3865	62.12	60.4341
163.5	82.0336	72.8272	62.153	60.4285
163.6	82.9353	73.2119	62.1566	60.6234
163.7	82.8989	72.6884	62.4537	60.6063
163.8	82.1836	72.5307	63.3214	60.4805
163.9	83.5411	72.0269	63.1507	60.6494
164	83.823	72.3468	63.1553	60.8924
164.1	84.4359	72.8346	62.6184	60.8683
164.2	84.3521	73.2056	62.5842	60.9322
164.3	84.4941	73.3582	62.1678	60.8586
164.4	83.5958	73.3215	62.1127	61.103
164.5	83.4273	73.0442	62.2365	61.425
164.6	83.2934	72.7385	62.8418	61.2235
164.7	83.2192	72.2351	62.8306	61.1559
164.8	83.2158	71.9793	62.4663	61.1662
164.9	83.6166	72.5023	63.0447	61.0896
165	83.1275	71.8789	62.9725	61.1955
165.1	83.3853	72.0332	62.6686	61.3003
165.2	83.4454	71.171	62.5345	61.2387
165.3	83.6903	70.9394	62.5891	61.2661
165.4	83.8595	71.1239	62.7565	61.3212
165.5	83.3353	71.185	62.9885	61.4271
165.6	84.2933	70.7328	62.5591	60.9787
165.7	84.3977	70.3012	62.7872	61.3182
165.8	83.5414	69.908	63.107	61.4884
165.9	84.0439	70.027	63.1441	61.5449
166	83.9703	70.0977	62.907	61.6616
166.1	85.068	70.1753	62.7093	61.6622
166.2	85.3076	69.4598	62.4996	61.751
166.3	86.4622	69.3405	62.5511	61.6917
166.4	86.3464	69.7959	62.5568	61.8276
166.5	87.2542	69.0664	62.1715	61.8993
166.6	87.377	70.0974	62.1659	61.7646
166.7	87.0509	69.7731	61.6707	61.687
166.8	86.9201	69.3734	61.996	61.681
166.9	88.4874	70.0643	61.9003	61.4511
167	87.0252	69.4588	61.4864	61.6423
167.1	87.9389	68.7917	61.6901	61.8739
167.2	87.5401	68.7906	61.7596	61.9537
167.3	86.5179	68.4009	61.9746	62.0955
167.4	86.0611	68.2106	62.6037	62.3399
167.5	85.1614	67.5168	62.6171	62.2916
167.6	85.4323	68.7767	62.8327	62.2338
167.7	85.9032	68.9891	62.2961	62.1825
167.8	85.9761	69.3959	61.759	62.0762
167.9	85.0683	69.0572	61.7655	61.8222
168	85.1131	68.4293	61.6578	61.8376
168.1	84.3798	68.7316	61.8692	61.7017
168.2	84.3774	68.5746	62.0005	61.6744
168.3	82.9299	68.3939	61.7567	61.6832
168.4	83.2877	68.6377	61.5986	61.548
168.5	81.6641	68.3751	61.3005	61.471
168.6	83.4905	68.135	61.5346	61.331
168.7	83.1153	68.3904	61.7937	61.2769
168.8	83.1454	68.9585	61.2	61.1382
168.9	82.2354	68.6613	60.9265	61.0748
169	83.0132	68.7577	60.6591	61.3257
169.1	82.9026	68.2442	60.7681	61.2196
169.2	83.5764	68.4747	60.7682	61.1222
169.3	83.1202	68.9017	60.8384	61.2507
169.4	82.7858	68.7161	61.1971	61.288
169.5	83.196	68.4291	60.9165	61.0718
169.6	82.7469	68.5964	60.775	60.9879
169.7	83.1509	68.7826	60.7625	61.3463
169.8	82.925	68.046	60.7651	61.2877
169.9	84.1593	68.4481	60.5451	60.8014
170	84.4936	67.9778	60.6323	60.9073
170.1	84.1619	68.4331	60.6843	60.941
170.2	84.5863	68.2622	60.5485	61.1441
170.3	84.3456	67.9739	59.9422	61.5048
170.4	84.7517	68.0924	59.8387	61.4415
170.5	83.9819	68.5097	59.8558	61.3322
170.6	84.4805	68.1883	59.686	60.8994
170.7	85.0034	68.3296	59.6588	61.0903
170.8	85.2138	68.4617	59.755	61.0409
170.9	83.8619	68.9279	60.1431	61.4085
171	85.9312	69.0523	59.7304	61.5758
171.1	85.7544	69.1465	59.6422	61.6862
171.2	85.6135	68.3479	59.7526	61.6162
171.3	85.4898	68.1766	59.8828	61.6637
171.4	86.5812	67.8693	59.6236	61.6976
171.5	85.8505	68.6014	59.8277	61.6693
171.6	86.5561	68.0455	59.9354	61.8747
171.7	86.8727	68.0956	59.9623	61.4965
171.8	86.7432	68.7492	59.9944	61.5145
171.9	86.9794	68.743	59.7065	61.6192
172	86.6957	68.9896	59.9058	62.0119
172.1	87.5645	69.4756	60.0349	62.0238
172.2	86.7651	68.9506	60.1986	61.8629
172.3	86.7815	68.8469	60.4738	61.579
172.4	86.1787	68.2255	59.9941	61.5725
172.5	86.1013	68.2683	60.4223	61.2295
172.6	85.9848	68.032	60.4311	61.395
172.7	85.9373	68.1555	60.3421	61.4509
172.8	87.6978	67.9677	60.5272	61.4735
172.9	87.0828	67.543	60.3505	61.6074
173	87.977	68.1646	60.0722	61.7725
173.1	87.6948	68.2645	60.0258	61.6891
173.2	88.3178	67.9576	59.9402	61.6083
173.3	88.0405	68.6637	59.8942	61.5959
173.4	87.0768	69.0259	60.3239	61.6652
173.5	87.6198	69.0453	60.0379	61.5315
173.6	86.3288	69.1403	60.1607	61.6294
173.7	85.9114	68.8975	60.0402	61.3704
173.8	86.4949	68.9866	60.0123	61.4197
173.9	85.004	69.4957	59.874	61.5738
174	84.5826	69.2862	59.7373	61.7368
174.1	84.4066	68.945	60.2261	61.7412
174.2	82.9514	69.2792	60.4873	61.5606
174.3	83.9017	69.6587	60.5426	61.7779
174.4	84.7565	70.2659	60.6306	61.7589
174.5	84.9733	69.762	60.5368	61.5736
174.6	85.2105	69.409	60.6186	61.696
174.7	86.2071	68.7541	60.4586	61.8474
174.8	85.7466	69.0712	60.6314	62.1015
174.9	86.5265	68.7708	61.0099	61.972
175	86.4041	68.1915	61.3385	61.8212
175.1	85.8401	68.2711	61.8443	62.0208
175.2	85.6493	68.7654	61.5287	62.1421
175.3	85.2912	69.3947	61.2541	62.2303
175.4	86.0425	69.4966	61.7125	62.2303
175.5	86.2627	69.6007	61.6024	62.3404
175.6	85.1807	69.4839	61.995	62.5293
175.7	84.2499	70.3703	61.8442	62.3936
175.8	84.3814	70.5274	61.951	62.4311
175.9	83.3651	70.2958	62.3811	62.4333
176	82.759	70.6425	62.6869	62.3541
176.1	82.2604	70.3299	62.481	62.3958
176.2	81.9559	70.2378	62.5321	62.1585
176.3	82.6582	70.1421	62.7015	62.5296
176.4	83.7686	70.4037	62.2635	62.17
176.5	83.493	71.0972	62.1539	62.1917
176.6	83.4423	70.9206	62.3412	62.3045
176.7	83.2852	70.2345	62.0529	62.1918
176.8	84.512	70.0458	62.4947	62.4329
176.9	85.19	70.068	62.4465	62.4439
177	84.5755	70.4594	62.2212	62.5155
177.1	85.4391	70.223	62.6408	62.7037
177.2	84.5485	70.0925	62.6531	62.7192
177.3	84.446	70.0434	63.0582	62.5141
177.4	84.1302	70.4661	62.8062	62.4484
177.5	83.6094	70.2906	62.5032	62.5115
177.6	83.5225	70.4394	62.0142	62.2869
177.7	83.2175	70.8335	61.6634	62.3007
177.8	84.1097	70.0294	61.6507	62.3365
177.9	84.0283	70.272	61.8169	62.4817
178	83.4978	69.6969	62.1131	62.396
178.1	83.984	70.3747	62.7145	62.3193
178.2	83.34	70.6917	62.6095	62.7528
178.3	82.5031	69.9902	62.9933	62.9139
178.4	83.5836	69.9339	63.16	63.1644
178.5	82.5011	70.5801	62.9859	63.1898
178.6	82.6228	71.138	62.961	63.1747
178.7	83.0605	71.2867	62.8229	63.2373
178.8	82.0717	71.0895	62.9975	63.4485
178.9	81.7814	70.5719	62.7238	63.5825
179	83.1736	70.3535	62.7666	63.6172
179.1	81.4368	71.0344	63.4524	63.7103
179.2	81.3384	70.872	63.3339	63.5135
179.3	81.2789	70.8199	64.0913	63.4877
179.4	83.1029	69.2746	64.2051	63.2684
179.5	80.4816	69.2351	63.9721	62.9424
179.6	80.4014	69.5118	63.7666	63.2188
179.7	80.1356	69.5777	63.3857	62.9078
179.8	80.4415	69.6043	63.5339	63.015
179.9	80.193	69.1587	63.2765	62.9177
180	82.2	68.882	63.456	62.8753
180.1	83.3855	70.0715	63.3934	62.819
180.2	84.9092	69.7553	63.5432	62.8869
180.3	83.9147	70.0532	63.266	62.661
180.4	83.8208	69.3879	63.3992	62.6445
180.5	82.72	70.1495	63.0818	62.4954
180.6	83.7117	69.6093	62.9997	62.3685
180.7	83.8825	69.6725	62.7895	62.401
180.8	85.0682	70.0203	62.7881	62.5969
180.9	83.402	70.8835	62.8831	62.9221
181	84.7092	70.5197	62.917	62.8721
181.1	84.6287	69.9129	62.7178	63.1321
181.2	84.3444	69.7669	62.2004	63.1733
181.3	85.3032	68.9644	62.5946	63.171
181.4	84.9726	69.2324	62.9485	63.1573
181.5	83.7681	69.4659	62.2784	63.1648
181.6	85.1022	69.5535	62.3971	62.9811
181.7	85.0717	69.8192	62.3007	63.1239
181.8	85.0095	70.1636	61.9779	63.0462
181.9	85.1658	70.1727	62.2311	63.1763
182	85.1766	70.6201	62.5314	63.1448
182.1	84.8914	70.5547	62.381	63.2046
182.2	86.5293	70.5097	62.084	63.2978
182.3	86.2689	70.1551	61.898	63.1193
182.4	86.7329	70.3649	62.1195	63.094
182.5	86.523	71.1356	62.0626	63.2147
182.6	86.0459	71.2256	62.2054	63.1967
182.7	86.7763	70.8941	62.1483	63.2731
182.8	87.6122	70.2301	61.5408	62.9853
182.9	87.9412	70.9482	61.5247	62.9716
183	87.623	71.8227	61.2458	63.045
183.1	88.0337	71.5138	61.4279	62.9803
183.2	89.72	70.7737	61.3976	62.8625
183.3	89.8894	70.7419	61.8921	63.0192
183.4	90.1384	70.5858	61.6105	63.0706
183.5	89.3409	70.2904	61.8013	62.9694
183.6	90.3176	69.9319	61.7674	62.9504
183.7	89.2273	70.0952	61.6108	62.8109
183.8	88.955	70.5881	61.659	62.5503
183.9	89.6384	70.1385	61.9085	62.6988
184	89.432	70.1179	61.9467	62.8557
184.1	88.4586	70.3907	61.4513	62.5896
184.2	89.0577	71.1516	60.9717	62.4489
184.3	89.8813	71.3925	60.9589	62.6087
184.4	87.9093	71.3417	60.8395	62.763
184.5	87.469	70.9872	60.9877	62.6364
184.6	86.9749	70.9839	60.892	62.5379
184.7	88.622	71.6246	60.4932	62.5627
184.8	87.761	71.3777	60.2307	62.6566
184.9	87.3466	70.9396	60.8398	62.7933
185	86.7816	70.8297	61.123	62.5501
185.1	86.5566	70.6855	61.5954	62.6394
185.2	87.4016	71.3713	61.4088	62.5394
185.3	89.1116	71.5323	60.9553	62.6033
185.4	88.6095	71.6917	60.7288	62.6284
185.5	88.0946	72.4226	61.0525	62.4863
185.6	87.7389	72.8379	61.8032	62.2587
185.7	87.579	73.3971	61.67	62.2328
185.8	87.4155	72.5463	61.0816	62.0194
185.9	87.0711	71.4709	60.9325	61.8899
186	86.2889	71.7555	61.0409	61.864
186.1	86.8966	71.8478	60.582	61.8924
186.2	87.2166	71.9834	60.9379	62.0553
186.3	86.2804	72.3639	61.4501	61.9765
186.4	86.6626	72.4652	61.5752	61.7193
186.5	89.0506	72.8526	61.5319	61.6196
186.6	87.8418	72.653	61.5649	61.7393
186.7	88.394	72.3373	62.1624	61.8211
186.8	88.4818	71.4009	62.3885	61.8145
186.9	87.8224	71.5406	62.3722	61.4527
187	88.1043	70.6573	62.6141	61.2198
187.1	86.6901	70.6044	62.1758	61.2719
187.2	86.4769	70.1009	62.341	61.2849
187.3	86.8892	71.0104	62.5305	61.1959
187.4	86.3276	69.9494	62.9384	60.9896
187.5	85.7921	70.7427	62.7119	60.9861
187.6	85.1023	70.4469	62.9972	61.1253
187.7	84.2624	70.5928	63.0727	61.0669
187.8	84.846	71.0037	62.9936	60.726
187.9	86.0319	71.0488	62.8638	60.8802
188	86.1099	71.3664	62.6528	60.6772
188.1	86.4656	70.789	62.7487	60.7218
188.2	86.2352	70.7822	62.9127	60.9142
188.3	85.694	70.9091	63.069	61.07
188.4	87.6897	70.8929	63.4256	60.5322
188.5	86.7675	70.3165	63.1	60.6158
188.6	86.8371	69.8739	63.7251	60.8357
188.7	86.5282	69.6171	63.5128	60.7793
188.8	86.9132	70.3664	63.3441	60.8265
188.9	86.2647	69.7837	62.7754	60.6014
189	86.7822	69.7046	62.6495	60.624
189.1	86.716	69.3364	62.4631	60.7847
189.2	85.37	69.4922	62.7212	60.8073
189.3	85.0684	69.5137	62.7385	61.0113
189.4	85.7999	69.1611	62.9687	60.9714
189.5	85.2956	69.1394	62.7972	60.9979
189.6	85.7302	69.6585	62.391	60.8984
189.7	84.4201	69.15	62.6515	61.2418
189.8	83.4666	69.0743	63.0619	61.3025
189.9	83.3985	69.286	62.857	61.2389
190	83.4208	69.2999	63.2715	61.234
190.1	83.6809	69.6537	62.8075	61.1228
190.2	82.4659	69.0858	62.4007	61.164
190.3	82.5586	68.7178	63.0235	61.5338
190.4	83.5952	68.7077	62.6986	61.5344
190.5	82.4956	67.7937	62.7296	61.4192
190.6	83.2341	68.063	63.0749	61.6059
190.7	82.7417	68.2742	63.28	61.9081
190.8	83.1893	68.4084	63.6501	62.2844
190.9	83.4771	69.1282	63.6022	62.233
191	83.7175	68.5312	63.3456	62.2163
191.1	83.0792	68.2717	63.053	62.0833
191.2	83.3647	67.4193	63.2255	62.005
191.3	82.2066	67.8168	63.396	62.0139
191.4	82.0863	67.6978	63.4851	62.1441
191.5	82.6943	67.123	63.9963	61.9341
191.6	83.7127	67.1743	64.2576	62.2064
191.7	84.5364	67.0273	64.1248	62.0495
191.8	83.7302	67.0204	63.7127	62.1411
191.9	83.9514	66.681	63.9049	62.2118
192	83.924	66.6658	63.6074	62.0106
192.1	84.1049	67.257	63.9992	62.3251
192.2	83.8478	67.4215	64.2551	62.3012
192.3	83.6627	66.6592	63.911	62.1722
192.4	84.0558	66.3202	63.7934	61.9566
192.5	84.6207	66.5277	64.0668	61.9046
192.6	84.5655	66.3495	63.7887	62.0399
192.7	85.293	66.1064	63.7992	61.9693
192.8	85.1521	66.8416	63.6294	61.8669
192.9	85.8396	66.8417	63.7098	61.898
193	85.5792	67.3209	63.5719	61.9711
193.1	86.4911	67.346	63.7389	61.8021
193.2	84.7536	66.6108	63.2571	62.036
193.3	85.1161	67.723	63.0004	62.0397
193.4	84.8911	67.2185	62.504	62.0456
193.5	84.4801	67.5252	62.3402	62.2505
193.6	84.6584	67.8136	62.5946	62.3462
193.7	85.0951	68.5516	62.7797	62.2601
193.8	85.7917	68.4585	62.7924	62.149
193.9	85.4116	67.7614	62.4517	62.0247
194	84.852	67.9424	62.4742	61.6323
194.1	85.801	67.7025	62.5387	61.435
194.2	86.8198	68.3912	62.5477	61.4671
194.3	86.095	68.7199	62.5734	61.5751
194.4	86.6489	68.6383	61.9148	61.4962
194.5	86.4356	68.3786	61.9875	61.2952
194.6	86.3957	68.7303	62.0637	60.9879
194.7	86.237	69.1331	62.062	61.1179
194.8	86.3568	68.2933	61.491	61.2344
194.9	86.1874	68.0419	61.2029	60.9732
195	86.3551	68.7316	61.6923	61.0394
195.1	85.8707	68.0533	61.8907	60.9278
195.2	86.0399	68.3074	61.5978	60.9404
195.3	85.4176	68.0762	62.1701	60.736
195.4	86.1792	68.3721	61.7205	60.6498
195.5	85.5779	68.706	61.6575	60.791
195.6	86.7498	69.0226	61.5689	60.8936
195.7	86.4962	68.5955	62.0496	60.6753
195.8	85.723	68.3546	61.9884	60.6925
195.9	85.4771	68.0827	61.5923	60.745
196	86.7619	69.1282	60.9317	60.3945
196.1	87.98	69.0948	61.5187	60.4354
196.2	87.7814	69.5983	61.6761	60.5842
196.3	88.0428	69.7994	61.7502	60.662
196.4	87.6001	69.4352	61.9179	60.7389
196.5	86.6293	69.2545	62.063	60.7722
196.6	87.6891	69.1577	62.6755	60.4705
196.7	87.5024	68.7839	62.8158	60.0845
196.8	87.8024	67.7174	62.8008	60.0859
196.9	87.3373	67.5904	62.9502	60.2372
197	86.7231	68.5432	62.3754	60.2784
197.1	87.0667	67.7944	62.3204	60.4143
197.2	87.7851	67.9637	62.4376	60.4846
197.3	86.7194	67.8385	62.0591	60.4987
197.4	87.0493	67.6678	62.3016	60.554
197.5	86.3253	67.4011	62.8264	60.4368
197.6	87.3101	67.6458	62.9875	60.4036
197.7	86.2556	67.4084	63.4656	60.493
197.8	86.1293	67.6	64.0238	60.2697
197.9	86.4642	67.8405	63.869	60.1054
198	86.8078	67.8737	63.3774	60.2088
198.1	87.3112	67.8047	63.0529	60.2252
198.2	86.5956	68.1574	63.1898	60.0976
198.3	86.9764	68.5705	63.4372	60.0356
198.4	86.1755	68.5451	63.685	60.2875
198.5	85.7251	68.5006	63.5129	60.3294
198.6	87.1827	69.6097	63.0833	60.0606
198.7	88.7572	69.6931	62.5108	60.0823
198.8	88.8333	70.0743	62.8033	60.3718
198.9	88.459	69.5073	62.9392	60.0596
199	89.2668	69.0561	62.8161	60.0807
[truncated: 17 more rows]

## Sheet: Figure 4d
Figure 4d
	Total RMSD
	Mean	Stdev		*Mean, Stdev, and histogram count values are calculated from 50-200 ps after equilibration time.
DX42	13.86	2.07		**Trajectory data is plotted in SI Figure 32b
6HB42	10.7	0.85
DX84	10.69	0.68
6HB84	10.4	0.97
	Measured Total RMSD from MD Snapshots (*,**)
t (ps)	DX42	6HB42	DX84	6HB84
0	0	0	0	0	* Start Equilibration MD
0.1	1.23759	0.891109	1.25987	1.05623
0.2	2.18376	1.99167	2.2116	2.03534
0.3	2.52843	2.41749	2.48755	2.32029
0.4	2.7639	2.63522	2.70508	2.52881
0.5	2.86336	2.77618	2.78839	2.72492
0.6	3.11397	2.88064	2.94687	2.83721
0.7	3.32361	3.08468	2.99947	2.9515
0.8	3.50264	3.17452	3.26678	3.08372
0.9	3.70266	3.3262	3.37135	3.23205
1	3.76427	3.38952	3.5219	3.33912
1.1	3.88715	3.58446	3.64376	3.43628
1.2	4.07206	3.62413	3.64529	3.50421
1.3	4.2074	3.69008	3.72257	3.57233
1.4	4.25434	3.81743	3.68755	3.66472
1.5	4.41025	3.93268	3.71038	3.77329
1.6	4.42307	3.99511	3.69805	3.82652
1.7	4.47481	4.08908	3.74149	3.82997
1.8	4.55274	4.17041	3.88931	3.88497
1.9	4.8407	4.20661	4.09798	3.98105
2	5.01872	4.28879	4.15456	4.07106
2.1	5.04228	4.30657	4.20368	4.0804
2.2	5.06924	4.37538	4.31559	4.2
2.3	5.01917	4.36552	4.47665	4.25004
2.4	5.07794	4.36154	4.46541	4.33375
2.5	5.06115	4.4561	4.58023	4.37181
2.6	4.88827	4.40574	4.53093	4.38532
2.7	4.91076	4.42938	4.65571	4.34612
2.8	4.94743	4.46966	4.79355	4.37822
2.9	4.99943	4.44086	4.82045	4.37461
3	5.02911	4.48408	4.81016	4.32186
3.1	5.18921	4.50678	4.79574	4.46341
3.2	5.32249	4.63033	4.82449	4.35175
3.3	5.35035	4.75556	4.81117	4.4041
3.4	5.3941	4.76946	4.78441	4.42567
3.5	5.52668	4.78118	4.93023	4.47332
3.6	5.45262	4.81084	4.95633	4.52576
3.7	5.40499	4.88033	5.05125	4.54413
3.8	5.49252	4.92702	5.08836	4.61608
3.9	5.57986	4.97115	5.16596	4.65416
4	5.68133	5.05992	5.25569	4.66341
4.1	5.75549	5.11842	5.32934	4.78848
4.2	6.01188	5.11222	5.29568	4.78106
4.3	6.26727	5.07637	5.32344	4.78874
4.4	6.31609	5.06818	5.51517	4.89392
4.5	6.1461	5.15856	5.60928	4.93856
4.6	6.14453	5.19461	5.68821	4.94646
4.7	6.1544	5.19436	5.76838	4.89349
4.8	6.02655	5.22393	5.83836	4.94875
4.9	6.12012	5.24276	5.80415	4.92788
5	6.16853	5.22093	5.9095	4.96812
5.1	6.05757	5.26923	5.73192	5.03036
5.2	6.12015	5.27728	5.70016	5.05145
5.3	6.26336	5.27821	5.76007	5.10112
5.4	6.39882	5.28837	5.67394	5.13719
5.5	6.37945	5.41475	5.66573	5.16288
5.6	6.48434	5.46501	5.69804	5.20396
5.7	6.54807	5.57824	5.63905	5.23049
5.8	6.4603	5.56219	5.94972	5.28634
5.9	6.64883	5.56571	6.04293	5.27549
6	6.61029	5.53208	6.03338	5.29796
6.1	6.62962	5.54957	6.06772	5.22573
6.2	6.75387	5.51777	6.01759	5.25295
6.3	6.78377	5.51703	6.10125	5.30377
6.4	6.89142	5.46446	6.03967	5.33067
6.5	6.93106	5.45814	6.0598	5.31069
6.6	6.95372	5.49442	5.94413	5.28575
6.7	7.12531	5.47012	5.89568	5.31077
6.8	7.04942	5.47494	5.9216	5.3407
6.9	7.25184	5.51912	5.99773	5.28471
7	7.14725	5.56489	5.96092	5.35321
7.1	7.17202	5.59775	6.06639	5.36678
7.2	7.24397	5.60691	6.15208	5.3894
7.3	7.30183	5.63139	6.0835	5.41526
7.4	7.19244	5.69398	6.24087	5.403
7.5	7.01866	5.6975	6.3969	5.48207
7.6	6.95881	5.63982	6.31453	5.48646
7.7	7.02483	5.56844	6.35104	5.53516
7.8	6.93052	5.69399	6.38804	5.57992
7.9	6.95951	5.65851	6.42495	5.58281
8	7.13349	5.68111	6.41745	5.61837
8.1	7.15726	5.63103	6.44208	5.66122
8.2	7.02379	5.63136	6.43981	5.71721
8.3	7.05066	5.6712	6.496	5.73923
8.4	7.02021	5.63551	6.47307	5.7864
8.5	7.22373	5.6748	6.49316	5.74268
8.6	7.31397	5.70062	6.57761	5.79629
8.7	7.40553	5.64814	6.57205	5.84736
8.8	7.31687	5.71218	6.76362	5.88932
8.9	7.57505	5.69614	6.69332	5.95467
9	7.70099	5.71617	6.78122	5.99128
9.1	7.89658	5.73642	6.75648	5.97107
9.2	7.86378	5.72614	6.79233	5.99852
9.3	7.89266	5.80623	6.85792	6.03887
9.4	7.80096	5.79637	6.91012	6.07405
9.5	7.88298	5.76391	6.92788	6.12203
9.6	8.01548	5.75797	6.78169	6.15023
9.7	7.98321	5.79733	6.9497	6.15766
9.8	8.01291	5.88115	6.91218	6.07062
9.9	8.04044	5.88623	6.98157	6.09621
10	8.07122	5.92893	7.06715	6.1002
10.1	8.21327	5.92703	7.23548	6.11214
10.2	8.24689	5.99516	7.27877	6.17836
10.3	8.26097	5.98968	7.26124	6.22925
10.4	8.20472	6.00029	7.25742	6.29548
10.5	8.08774	6.09159	7.21395	6.27799
10.6	8.04393	6.07043	7.17977	6.29443
10.7	7.92517	6.02728	7.07056	6.2712
10.8	7.98085	6.06596	6.92177	6.36758
10.9	7.96225	6.0602	6.99853	6.36112
11	7.76501	6.00778	6.96798	6.42174
11.1	7.80093	6.07232	6.91759	6.44712
11.2	8.03453	6.14185	6.92915	6.43866
11.3	7.94952	6.1599	6.96508	6.45558
11.4	8.04328	6.14808	6.96214	6.54416
11.5	8.04697	6.16621	6.92371	6.57108
11.6	7.86044	6.11782	6.92858	6.52161
11.7	7.79002	6.15029	6.91152	6.49622
11.8	7.74985	6.05184	6.93596	6.53105
11.9	7.8487	6.06248	6.9722	6.57675
12	7.85712	6.03472	7.00155	6.57214
12.1	7.92315	6.03705	7.04189	6.65226
12.2	7.92272	6.1185	6.92712	6.62699
12.3	7.98907	6.14262	7.08248	6.72778
12.4	8.12001	6.1527	6.99964	6.81539
12.5	8.18998	6.20241	7.0939	6.84691
12.6	8.29557	6.20556	6.98695	6.86593
12.7	8.24092	6.20854	6.94836	6.91868
12.8	8.03745	6.26546	6.95086	6.90371
12.9	8.08924	6.20906	6.99752	6.87592
13	8.12598	6.1496	7.14077	6.83406
13.1	8.17742	6.23172	7.17962	6.86116
13.2	8.37929	6.24374	7.34389	6.79726
13.3	8.18282	6.32959	7.33336	6.80696
13.4	8.07906	6.34365	7.3671	6.86987
13.5	8.18352	6.3445	7.31751	6.89671
13.6	7.99396	6.28781	7.35415	6.95233
13.7	8.14091	6.29477	7.39093	6.90676
13.8	8.2194	6.25801	7.21877	6.82439
13.9	8.23932	6.33344	7.36897	6.90924
14	8.26782	6.23875	7.244	6.87122
14.1	8.46827	6.23706	7.37118	6.86067
14.2	8.60619	6.28804	7.41005	6.87704
14.3	8.54374	6.2737	7.43667	6.87894
14.4	8.62531	6.31807	7.45896	6.93582
14.5	8.59533	6.36888	7.46787	6.90623
14.6	8.61716	6.31031	7.36284	6.93962
14.7	8.57736	6.30076	7.42553	6.91943
14.8	8.74864	6.2779	7.34532	6.89509
14.9	8.74836	6.20748	7.5296	6.95917
15	8.71681	6.30844	7.59551	6.87313
15.1	8.75006	6.33103	7.57054	6.87439
15.2	9.10496	6.43143	7.6303	6.93298
15.3	9.39664	6.45434	7.58646	6.99864
15.4	9.51281	6.44647	7.48693	6.99022
15.5	9.51119	6.52754	7.61857	7.03123
15.6	9.54879	6.5096	7.69084	7.04317
15.7	9.53775	6.55748	7.75565	7.07048
15.8	9.6088	6.45377	7.67977	7.04315
15.9	9.73978	6.48854	7.72077	7.05245
16	9.94215	6.59319	7.80984	7.04472
16.1	10.0856	6.56993	7.80319	7.14213
16.2	10.011	6.61527	7.74295	7.08669
16.3	10.148	6.57558	7.65151	7.06586
16.4	10.0749	6.53251	7.66219	7.1184
16.5	10.2495	6.53028	7.76898	7.09356
16.6	10.3885	6.57476	7.88594	7.07975
16.7	10.5039	6.54889	7.83819	7.04178
16.8	10.3596	6.58701	7.97394	7.00445
16.9	10.3263	6.59887	8.1991	7.0005
17	10.3281	6.61971	8.19953	7.0119
17.1	10.3904	6.65562	8.17131	7.08498
17.2	10.3451	6.65447	8.07141	7.12149
17.3	10.2888	6.65809	8.096	7.1449
17.4	10.214	6.64141	8.13235	7.14304
17.5	10.3533	6.59988	8.11774	7.16112
17.6	10.3335	6.63342	8.15221	7.21405
17.7	10.1717	6.55165	8.01963	7.24944
17.8	10.0189	6.62398	8.10262	7.22141
17.9	10.1332	6.63762	8.17219	7.23958
18	10.068	6.63509	8.09709	7.25656
18.1	10.1427	6.67823	8.02355	7.19847
18.2	10.1844	6.67019	8.13488	7.21288
18.3	10.0935	6.69323	8.22742	7.22414
18.4	9.99749	6.67977	8.21186	7.15689
18.5	10.1851	6.67508	8.31273	7.17361
18.6	10.3511	6.52801	8.38606	7.16608
18.7	10.3718	6.56175	8.52856	7.17272
18.8	10.3866	6.65539	8.55411	7.12115
18.9	10.2439	6.66178	8.63412	7.1437
19	10.3618	6.66306	8.55787	7.07619
19.1	10.2017	6.59896	8.53786	7.09985
19.2	10.2943	6.55075	8.5701	7.10778
19.3	10.1619	6.56449	8.66684	7.04825
19.4	10.2408	6.48538	8.77855	7.01893
19.5	10.2126	6.50402	8.77263	6.96174
19.6	10.2626	6.4786	8.80192	6.94021
19.7	10.2061	6.53027	8.81759	6.96431
19.8	10.3934	6.53696	8.87275	6.95382
19.9	10.4041	6.52395	8.97058	6.95939
20	10.4428	6.53701	8.99431	6.91157
20.1	10.5666	6.54311	9.08883	6.95155
20.2	10.4985	6.47665	9.1548	7.06985
20.3	10.3794	6.4711	9.14807	7.06871
20.4	10.3137	6.52648	9.18239	7.04052
20.5	10.3988	6.60974	9.35823	7.04051
20.6	10.4795	6.62721	9.43365	7.07009
20.7	10.4241	6.55589	9.27626	7.12196
20.8	10.395	6.53874	9.25591	7.14217
20.9	10.2521	6.58954	9.3711	7.11472
21	10.3902	6.70867	9.357	7.07933
21.1	10.3317	6.69171	9.30592	7.04118
21.2	10.3798	6.71856	9.19581	6.99914
21.3	10.5648	6.76193	9.07382	7.04472
21.4	10.4527	6.69276	9.03043	7.05205
21.5	10.4834	6.72526	9.00086	7.05497
21.6	10.3901	6.72089	9.03579	7.11259
21.7	10.3896	6.80765	9.11294	7.1318
21.8	10.3714	6.82125	9.17348	7.15901
21.9	10.2605	6.90531	9.14405	7.15243
22	10.2025	6.93002	9.0786	7.0617
22.1	9.96471	6.94842	8.95268	7.22095
22.2	10.0364	6.86359	9.02357	7.1987
22.3	10.0059	6.89474	9.14243	7.20012
22.4	10.0962	6.91001	9.10297	7.0943
22.5	10.0994	6.97584	9.15456	7.13089
22.6	10.0418	6.92015	9.05223	7.15713
22.7	10.1362	6.94501	9.11097	7.15377
22.8	10.17	6.92914	9.106	7.05168
22.9	10.1642	7.02003	9.11631	7.00407
23	10.352	7.03687	9.06956	6.98174
23.1	10.5051	7.02505	9.07482	7.04541
23.2	10.5367	7.08068	9.1082	7.06433
23.3	10.5052	7.15257	9.11299	7.15268
23.4	10.3497	7.19817	9.06515	7.19983
23.5	10.45	7.15918	9.20937	7.12144
23.6	10.6548	7.14678	9.13522	7.17
23.7	10.768	7.20809	9.15975	7.22289
23.8	10.6776	7.16756	9.12579	7.21916
23.9	10.9204	7.19447	9.19643	7.18038
24	10.8146	7.17833	9.30099	7.22224
24.1	10.8772	7.20457	9.18164	7.22312
24.2	10.8678	7.28873	9.17993	7.26636
24.3	10.9116	7.26577	9.22516	7.31977
24.4	10.9632	7.31725	9.29078	7.30866
24.5	11.1211	7.23426	9.10061	7.27661
24.6	11.1815	7.25259	9.09382	7.33757
24.7	11.3756	7.29671	9.19135	7.33137
24.8	11.2889	7.32922	9.16315	7.33436
24.9	11.3528	7.2838	9.15239	7.28629
25	11.2392	7.27675	9.25961	7.21126
25.1	11.1963	7.36429	9.22488	7.16531
25.2	11.1077	7.3443	9.32737	7.27786
25.3	11.171	7.34293	9.28905	7.20578
25.4	11.254	7.34487	9.29398	7.25306
25.5	11.2615	7.40305	9.18868	7.22563
25.6	11.0651	7.35674	9.38097	7.23045
25.7	10.8142	7.37866	9.40605	7.20083
25.8	10.973	7.45798	9.2142	7.20077
25.9	10.8252	7.44765	9.32478	7.24308
26	10.9008	7.41699	9.4291	7.27676
26.1	10.9312	7.39154	9.29029	7.23665
26.2	10.9555	7.36923	9.19603	7.23667
26.3	10.9651	7.33474	9.20549	7.24137
26.4	10.8442	7.31016	9.24769	7.23121
26.5	11.0376	7.35688	9.30286	7.28742
26.6	11.034	7.42293	9.35982	7.35781
26.7	10.8865	7.43339	9.46576	7.31091
26.8	10.8548	7.40827	9.44376	7.33156
26.9	10.85	7.39702	9.42422	7.2977
27	10.996	7.35122	9.54966	7.36943
27.1	10.838	7.35901	9.4139	7.37257
27.2	10.6812	7.37639	9.45801	7.35931
27.3	10.4843	7.43586	9.47126	7.38741
27.4	10.4037	7.39391	9.43846	7.38995
27.5	10.4791	7.41473	9.45106	7.43346
27.6	10.5947	7.37895	9.37583	7.52154
27.7	10.358	7.48122	9.32128	7.53608
27.8	10.3719	7.52022	9.22217	7.56388
27.9	10.3026	7.47358	9.24852	7.55995
28	10.1138	7.56256	9.16448	7.58017
28.1	10.2517	7.59821	9.03141	7.53203
28.2	10.1038	7.61035	8.9067	7.47283
28.3	9.97423	7.61532	8.83234	7.47953
28.4	9.93584	7.63862	8.80558	7.49054
28.5	9.84884	7.62822	8.7366	7.46958
28.6	9.80034	7.59273	8.70347	7.45535
28.7	9.92191	7.596	8.72	7.50378
28.8	9.81226	7.69051	8.76862	7.48859
28.9	9.66144	7.69273	8.74664	7.48746
29	9.94471	7.68529	8.97663	7.51494
29.1	9.80692	7.67021	9.06359	7.55847
29.2	9.68932	7.62746	9.15496	7.5614
29.3	9.63127	7.72242	9.32025	7.6021
29.4	9.86058	7.67482	9.32463	7.56548
29.5	9.90428	7.58359	9.15703	7.63193
29.6	9.99313	7.49643	8.97071	7.58611
29.7	9.83394	7.46067	8.94917	7.59821
29.8	9.91449	7.39356	8.97569	7.58045
29.9	9.84482	7.40953	8.96939	7.59072
30	9.88084	7.40625	9.04301	7.58597
30.1	10.0061	7.51268	8.95566	7.55664
30.2	9.95978	7.45326	9.03681	7.66708
30.3	9.9444	7.44184	9.05238	7.71868
30.4	10.0501	7.43422	9.11531	7.70597
30.5	10.1361	7.49427	9.00502	7.76629
30.6	10.145	7.5371	9.05144	7.72819
30.7	10.3222	7.54219	9.07036	7.72911
30.8	10.0183	7.55324	9.12598	7.71371
30.9	10.054	7.60271	8.98421	7.74387
31	9.98826	7.70283	9.01408	7.73676
31.1	9.92621	7.61228	9.07105	7.68105
31.2	9.79198	7.64995	8.97897	7.6121
31.3	9.80931	7.57943	9.0154	7.58073
31.4	9.69898	7.59886	9.06513	7.51287
31.5	9.88987	7.67072	9.1032	7.57353
31.6	9.92517	7.77919	9.16242	7.59406
31.7	9.58363	7.75109	9.21679	7.59505
31.8	9.732	7.71331	9.20238	7.5788
31.9	9.7212	7.65496	9.15906	7.59889
32	9.52241	7.68883	9.10983	7.59145
32.1	9.21676	7.59404	9.09358	7.58525
32.2	9.17973	7.60609	9.04332	7.70233
32.3	9.35224	7.60206	8.97104	7.6802
32.4	9.36753	7.60753	8.98423	7.71329
32.5	9.34915	7.6095	8.99221	7.68811
32.6	9.27627	7.68966	9.07601	7.64616
32.7	9.24811	7.6669	9.04456	7.66343
32.8	9.26419	7.69899	9.06579	7.62608
32.9	9.06806	7.76027	8.96752	7.6234
33	8.96248	7.79106	8.87411	7.5758
33.1	9.0405	7.86283	8.81194	7.62748
33.2	8.99102	7.77648	8.91848	7.67049
33.3	9.07618	7.78524	8.78505	7.63262
33.4	9.19143	7.77942	8.775	7.57228
33.5	9.35471	7.77234	8.85911	7.56765
33.6	9.20244	7.80504	8.80257	7.52773
33.7	9.31472	7.77322	8.74524	7.66011
33.8	9.38133	7.82981	8.72705	7.66162
33.9	9.41389	7.79657	8.56215	7.65051
34	9.44805	7.8223	8.61926	7.62159
34.1	9.29662	7.85861	8.5826	7.67165
34.2	9.16932	7.88897	8.55538	7.67813
34.3	9.2919	7.85316	8.58349	7.7103
34.4	9.28111	7.76185	8.49135	7.72653
34.5	9.0798	7.78468	8.53701	7.73934
34.6	9.11525	7.83603	8.52182	7.77779
34.7	9.18733	7.75187	8.54465	7.74031
34.8	9.00487	7.85026	8.30143	7.78466
34.9	9.00539	7.84075	8.47269	7.82804
35	9.01044	7.76417	8.28543	7.82361
35.1	9.13625	7.85775	8.33294	7.86579
35.2	9.12275	7.88786	8.31687	7.9078
35.3	9.21756	7.9228	8.27525	7.98393
35.4	9.23987	7.98707	8.28921	7.9342
35.5	9.12148	8.0205	8.34729	7.94596
35.6	9.16071	7.98898	8.39405	7.9382
35.7	9.31337	7.98775	8.26441	7.84271
35.8	9.20387	7.9375	8.28678	7.9514
35.9	9.09473	7.97601	8.20285	7.92938
36	9.16273	8.03753	8.12928	7.91004
36.1	9.09825	8.01983	8.07242	7.91798
36.2	9.04814	7.99532	8.07859	7.91324
36.3	9.08009	8.0788	8.13582	7.87006
36.4	9.17944	8.01843	8.14674	7.78344
36.5	9.19326	8.05149	8.05837	7.77009
36.6	9.21584	8.02379	8.13364	7.83419
36.7	9.25867	8.14636	8.0917	7.83821
36.8	9.26732	8.21969	8.09514	7.83945
36.9	9.3947	8.24211	8.09981	7.76514
37	9.26471	8.32318	8.09708	7.75981
37.1	9.17212	8.31696	8.07934	7.77968
37.2	9.16445	8.24656	8.20398	7.80504
37.3	9.10432	8.30508	8.18939	7.85902
37.4	9.15437	8.24015	8.30252	7.92285
37.5	9.10341	8.22455	8.3351	7.92375
37.6	9.20884	8.24644	8.38314	7.94703
37.7	9.03816	8.21102	8.41985	7.94305
37.8	9.12115	8.21484	8.23904	7.94294
37.9	9.1875	8.22785	8.20658	7.94644
38	9.30203	8.27234	8.18295	7.97917
38.1	9.25089	8.30301	8.09862	8.01539
38.2	9.29704	8.24642	8.20507	8.03364
38.3	9.3216	8.20229	8.28277	7.99813
38.4	9.32714	8.18656	8.3058	7.97229
38.5	9.27671	8.30736	8.26422	8.03446
38.6	9.30631	8.2385	8.31292	8.18625
38.7	9.45078	8.25673	8.35856	8.17282
38.8	9.29644	8.32438	8.406	8.12838
38.9	9.34273	8.26014	8.52253	8.15136
39	9.35727	8.28086	8.55681	8.13473
39.1	9.20504	8.33123	8.79926	8.10102
39.2	9.30388	8.31694	8.89328	8.10826
39.3	9.18076	8.36639	8.82688	8.10173
39.4	9.13402	8.35196	8.80373	8.12537
39.5	9.19238	8.42388	8.77261	8.07204
39.6	9.20345	8.4278	8.87101	8.08358
39.7	9.2483	8.46726	8.80798	8.17886
39.8	9.24451	8.49785	8.68638	8.15957
39.9	9.03638	8.61175	8.73433	8.11059
40	8.89043	8.55898	8.68926	8.12012
40.1	8.95243	8.51822	8.60991	8.14845
40.2	8.97971	8.589	8.62258	8.10865
40.3	8.96963	8.55767	8.65931	8.10397
40.4	8.88845	8.45766	8.7691	8.14647
40.5	8.90087	8.44833	8.88677	8.08239
40.6	9.11469	8.38378	8.884	8.0946
40.7	9.10576	8.39753	8.88122	8.15691
40.8	9.09908	8.34245	8.8825	8.1512
40.9	9.19599	8.33743	8.85149	8.04709
41	9.12454	8.26895	8.73277	8.06337
41.1	9.13447	8.34837	8.81272	8.05712
41.2	9.14351	8.31627	8.84809	8.10255
41.3	9.40037	8.26635	8.91142	8.11953
41.4	9.6162	8.27975	8.79222	8.16199
41.5	9.54478	8.26383	8.61434	8.17481
41.6	9.45148	8.28774	8.71894	8.20724
41.7	9.3147	8.23761	8.61083	8.21083
41.8	9.35257	8.19501	8.44229	8.17445
41.9	9.22304	8.22593	8.48132	8.18944
42	9.3027	8.24858	8.4676	8.23007
42.1	9.34086	8.28898	8.51313	8.24185
42.2	9.21579	8.26643	8.40486	8.2489
42.3	9.12632	8.30405	8.46414	8.28845
42.4	9.26571	8.28058	8.46658	8.22748
42.5	9.27263	8.27534	8.47999	8.21063
42.6	9.49284	8.33345	8.44968	8.17345
42.7	9.43672	8.32609	8.40823	8.11835
42.8	9.36146	8.29848	8.43838	8.03614
42.9	9.38224	8.22182	8.52028	8.05032
43	9.41875	8.25598	8.46757	8.0916
43.1	9.37609	8.17448	8.56869	8.12199
43.2	9.43103	8.21867	8.58681	8.11986
43.3	9.51802	8.27256	8.69974	8.06419
43.4	9.60209	8.25966	8.46625	8.00961
43.5	9.62716	8.25328	8.51632	7.97971
43.6	9.61547	8.22379	8.53004	8.00349
43.7	9.52212	8.23987	8.40877	8.0455
43.8	9.55302	8.30845	8.32299	7.96829
43.9	9.65998	8.34601	8.31026	7.92317
44	9.57571	8.33634	8.41787	7.93816
44.1	9.52107	8.32968	8.5359	7.86622
44.2	9.4424	8.42538	8.56136	7.85753
44.3	9.3774	8.52672	8.40232	7.88038
44.4	9.47292	8.56593	8.34028	7.88742
44.5	9.698	8.57461	8.35037	7.94251
44.6	9.76965	8.4722	8.21957	7.89426
44.7	9.75133	8.45726	8.37654	7.96814
44.8	9.87092	8.50104	8.27585	7.9841
44.9	9.86604	8.59615	8.2852	8.007
45	9.95986	8.54583	8.37305	8.07716
45.1	9.81245	8.57439	8.26254	8.11178
45.2	9.94083	8.64372	8.36359	8.19833
45.3	10.023	8.72364	8.46526	8.17701
45.4	9.92811	8.78518	8.48134	8.25014
45.5	9.9436	8.82854	8.51651	8.23708
45.6	9.81505	8.83698	8.56687	8.2682
45.7	9.81654	8.84909	8.58668	8.2673
45.8	9.78617	8.9474	8.43872	8.27218
45.9	9.81806	8.98476	8.34053	8.19119
46	9.84102	8.93812	8.39461	8.06419
46.1	9.96169	8.9161	8.47078	8.05523
46.2	9.9795	8.86012	8.3521	8.01465
46.3	9.93028	8.93794	8.41683	8.02842
46.4	10.1214	8.94405	8.24478	8.10789
46.5	10.1778	8.86032	8.31599	8.04032
46.6	10.2716	8.89525	8.40192	8.09006
46.7	10.1744	8.96287	8.39042	8.1253
46.8	10.1243	8.97152	8.38638	8.19135
46.9	10.3538	8.88368	8.37098	8.1792
47	10.4933	8.84272	8.49277	8.18329
47.1	10.4588	8.78906	8.62563	8.18703
47.2	10.5351	8.81131	8.49366	8.20292
47.3	10.3889	8.84293	8.4819	8.26076
47.4	10.5038	8.86516	8.59155	8.26714
47.5	10.3124	8.92557	8.69112	8.17684
47.6	10.275	8.84904	8.56693	8.25563
47.7	10.3966	8.74293	8.82821	8.24025
47.8	10.232	8.73498	8.72774	8.30141
47.9	10.244	8.80908	8.74699	8.31409
48	10.2289	8.83549	8.70595	8.25893
48.1	10.1512	8.83532	8.81122	8.2127
48.2	10.0696	8.86908	8.81414	8.16841
48.3	10.0572	8.95064	8.8228	8.1629
48.4	10.1523	8.94863	8.83676	8.19133
48.5	10.0583	8.95186	8.81625	8.24712
48.6	10.0103	8.99923	8.9616	8.21144
48.7	10.0155	9.02692	8.83861	8.21776
48.8	9.81391	9.07675	8.76355	8.22166
48.9	9.76749	9.03496	8.77353	8.16092
49	9.81814	9.01934	8.81005	8.19848
49.1	9.83715	8.95138	8.8223	8.25763
49.2	9.94997	8.9677	8.87073	8.23753
49.3	10.093	8.98745	8.70845	8.17054
49.4	9.92615	9.02573	8.5838	8.21486
49.5	10.0885	9.0237	8.67217	8.29519
49.6	9.95256	8.92416	8.73173	8.33816
49.7	9.87998	8.91151	8.66385	8.25604
49.8	9.89768	8.82065	8.77084	8.30404
49.9	10.0537	8.86732	8.68549	8.27341
50	10.2096	8.77456	8.70111	8.27377	*End Equilibration MD
50.1	10.2168	8.83128	8.62373	8.36591	*Start Production MD
50.2	10.2034	8.80895	8.61905	8.33337
50.3	10.3274	8.77218	8.79012	8.26065
50.4	10.1927	8.77929	8.79511	8.30945
50.5	10.3617	8.67153	8.80412	8.27713
50.6	10.4333	8.73253	8.62669	8.26178
50.7	10.3672	8.7359	8.68999	8.25771
50.8	10.4114	8.74875	8.74628	8.2976
50.9	10.5162	8.68846	8.75943	8.28736
51	10.5496	8.69973	8.78723	8.28004
51.1	10.5328	8.84705	8.64161	8.29957
51.2	10.5343	8.86879	8.62901	8.32824
51.3	10.5381	8.84047	8.4488	8.32845
51.4	10.4639	8.89292	8.50414	8.30596
51.5	10.5815	8.81452	8.57943	8.34886
51.6	10.6977	8.88331	8.53282	8.38224
51.7	10.6925	8.92165	8.57777	8.36045
51.8	10.8404	8.98801	8.31085	8.3532
51.9	10.8137	8.91819	8.39044	8.34494
52	10.9085	8.83169	8.48142	8.32029
52.1	10.8267	8.82355	8.41786	8.38329
52.2	10.8967	8.80719	8.42083	8.45685
52.3	10.9973	8.72706	8.40395	8.55454
52.4	11.0776	8.80049	8.3521	8.57096
52.5	10.9718	8.85077	8.40659	8.69229
52.6	10.7976	9.00523	8.45672	8.70165
52.7	10.7765	8.98779	8.2699	8.64898
52.8	10.7901	8.82249	8.38881	8.62572
52.9	10.7487	8.87139	8.34198	8.69308
53	10.844	8.88196	8.31584	8.70495
53.1	10.7049	8.96947	8.51125	8.74165
53.2	10.785	8.9978	8.53677	8.69537
53.3	10.7699	8.96259	8.52099	8.68507
53.4	10.7688	8.95508	8.54528	8.69692
53.5	10.8876	9.01095	8.50243	8.70287
53.6	10.7702	9.02061	8.44388	8.72777
53.7	10.7876	9.03784	8.41859	8.72447
53.8	10.7325	8.90266	8.42621	8.84274
53.9	10.6818	8.98164	8.49689	8.81595
54	10.6575	8.96442	8.56228	8.88783
54.1	10.7489	9.00769	8.61625	8.90427
54.2	10.7935	9.02041	8.68687	8.88121
54.3	10.7955	9.06374	8.70878	8.8763
54.4	10.9914	8.97172	8.72548	8.89302
54.5	11.1111	8.98985	8.69366	8.9053
54.6	10.9257	8.90991	8.74506	8.91204
54.7	10.9272	8.86954	8.81894	8.93725
54.8	10.9706	8.84944	8.84506	8.98167
54.9	10.9283	8.87564	8.90178	8.9576
55	11.1127	8.8938	8.9779	8.94982
55.1	10.8771	8.82085	8.98272	8.98608
55.2	10.9129	8.83161	8.92737	9.04418
55.3	10.94	8.87761	8.80098	9.05586
55.4	11.0236	8.8217	8.75169	9.04522
55.5	10.8429	8.84636	8.75285	9.05174
55.6	10.667	8.86563	8.87204	9.07866
55.7	10.8283	8.91884	8.85819	9.07157
55.8	10.7376	8.91198	8.88216	9.09767
55.9	10.9508	8.94656	8.75968	9.03498
56	10.8259	8.90244	8.76621	9.01928
56.1	11.1235	8.93425	8.78255	9.0075
56.2	10.8859	8.86036	8.76154	9.01224
56.3	10.9353	8.85518	8.91017	8.98026
56.4	10.6903	8.86396	8.91936	8.95054
56.5	10.6279	8.88995	9.0255	8.95355
56.6	10.4732	8.8634	9.12095	8.94813
56.7	10.4987	8.8866	9.09051	8.99406
56.8	10.2268	8.8798	9.20925	8.95993
56.9	10.1525	8.926	9.21899	8.9421
57	10.2619	8.91556	9.27085	8.9721
57.1	10.5037	9.03459	9.1445	8.95221
57.2	10.7337	9.02893	9.14386	8.91817
57.3	10.4787	9.0638	9.13315	8.89891
57.4	10.6404	9.00959	9.20377	8.9083
57.5	10.709	9.00066	9.10176	8.90633
57.6	10.7527	9.13271	9.2329	8.89817
57.7	10.7015	9.16655	9.2094	8.82202
57.8	10.7609	9.15545	9.38582	8.90676
57.9	10.7386	9.08284	9.62304	8.82213
58	10.8274	9.10249	9.68798	8.71209
58.1	10.9119	9.18007	9.6647	8.70725
58.2	11.0149	9.28589	9.64488	8.76681
58.3	10.8361	9.20529	9.68829	8.73649
58.4	10.8536	9.17126	9.80902	8.79742
58.5	10.7995	9.1917	9.82581	8.84326
58.6	10.7246	9.21811	9.71306	8.83168
58.7	10.7281	9.25658	9.67774	8.83506
58.8	10.8649	9.20247	9.61844	8.86532
58.9	10.784	9.23379	9.59598	8.86022
59	10.7239	9.22505	9.63495	8.86809
59.1	10.5675	9.30757	9.62435	8.91614
59.2	10.6055	9.23917	9.76034	8.96282
59.3	10.654	9.21977	9.89273	8.89504
59.4	10.5644	9.16083	9.87645	8.94682
59.5	10.6964	9.29534	9.80268	8.96729
59.6	10.7203	9.25928	9.75808	9.0036
59.7	10.6591	9.30366	9.79887	9.05811
59.8	10.617	9.2993	9.62073	9.01761
59.9	10.6846	9.35216	9.6606	9.00028
60	10.7264	9.37644	9.73789	8.92291
60.1	10.7765	9.52027	9.69542	9.03127
60.2	10.7204	9.52065	9.62011	9.02097
60.3	10.6791	9.51344	9.62676	9.04682
60.4	10.7913	9.53197	9.56286	9.09144
60.5	10.7355	9.58825	9.64507	9.03403
60.6	10.8421	9.5875	9.70828	8.97822
60.7	11.0332	9.54766	9.79874	8.95587
60.8	10.8659	9.52755	9.82886	8.96893
60.9	11.1148	9.60223	9.76797	8.97681
61	10.9376	9.5592	9.86637	8.96795
61.1	10.7332	9.63271	9.97418	8.98426
61.2	10.6029	9.60685	10.0167	9.01891
61.3	10.6521	9.54174	9.95547	9.028
61.4	10.6994	9.42989	9.93999	9.02221
61.5	10.6791	9.3571	9.90783	9.0918
61.6	10.6436	9.33287	9.82612	9.03185
61.7	10.6394	9.41305	10.0379	9.06413
61.8	10.6967	9.42895	9.99769	9.06752
61.9	10.7676	9.46515	9.91506	9.10693
62	10.7393	9.56003	10.0258	9.13918
62.1	10.6999	9.52491	10.0225	9.19619
62.2	10.7791	9.4887	10.0245	9.17843
62.3	10.7903	9.55659	9.97905	9.11864
62.4	10.8721	9.53961	10.0866	9.07789
62.5	10.7649	9.48753	10.0784	9.06868
62.6	10.7689	9.51033	10.1391	9.06304
62.7	10.8127	9.46786	10.0495	9.04721
62.8	10.8428	9.40105	10.0446	9.07897
62.9	10.9358	9.47285	10.002	9.12634
63	10.9979	9.45471	10.0102	9.1502
63.1	11.0408	9.46792	10.0619	9.14469
63.2	10.9777	9.49933	9.9648	9.16053
63.3	10.9044	9.39963	10.0792	9.23541
63.4	10.7385	9.43786	10.11	9.19934
63.5	10.8068	9.48935	10.1606	9.16309
63.6	10.8155	9.48147	10.0694	9.14482
63.7	10.9362	9.51949	10.1671	9.20548
63.8	10.791	9.46867	10.2075	9.29145
63.9	10.8023	9.48071	10.1767	9.31627
64	10.8487	9.53193	10.2207	9.3087
64.1	10.6672	9.58765	10.2425	9.2697
64.2	10.5626	9.71123	10.1971	9.20852
64.3	10.6649	9.7052	10.2153	9.2406
64.4	10.8105	9.66716	10.2339	9.24778
64.5	10.8744	9.65784	10.2506	9.25598
64.6	10.6665	9.72541	10.3622	9.23741
64.7	10.8996	9.75074	10.2601	9.14449
64.8	11.1187	9.79568	10.283	9.11903
64.9	11.0627	9.83755	10.4031	9.08734
65	11.1468	9.80265	10.4749	9.09706
65.1	10.9938	9.65821	10.3047	9.12286
65.2	10.9705	9.50558	10.392	9.06438
65.3	11.0224	9.52753	10.4621	9.03532
65.4	11.0285	9.625	10.3551	9.1037
65.5	11.1249	9.67453	10.4582	9.09174
65.6	11.1224	9.64046	10.4086	9.10718
65.7	11.1285	9.7944	10.5613	9.10899
65.8	11.259	9.77261	10.4246	9.07945
65.9	11.2458	9.83738	10.2335	9.12572
66	11.2369	9.79214	10.2643	9.12056
66.1	11.3061	9.85582	10.1369	9.11447
66.2	11.3493	9.93553	10.0029	9.0062
66.3	11.2856	9.99087	9.89282	9.06325
66.4	11.43	9.89097	10.0091	9.08127
66.5	11.4427	9.91099	9.92675	9.08814
66.6	11.3167	9.88672	9.90963	9.07946
66.7	11.2489	10.0027	9.84697	9.10557
66.8	11.2284	9.91779	9.91392	9.21292
66.9	11.1556	9.92174	9.96042	9.1442
67	11.2456	9.92524	9.80128	9.14103
67.1	11.2657	9.92321	9.85161	9.02375
67.2	11.4571	9.91721	9.94643	9.00187
67.3	11.4412	9.89123	10.0093	8.95971
67.4	11.5553	9.99181	10.0208	9.03265
67.5	11.4642	9.94627	10.1023	9.00435
67.6	11.5667	9.93537	10.1355	9.08049
67.7	11.5437	9.86615	10.1803	9.07313
67.8	11.3161	9.84601	10.3102	9.0098
67.9	11.1411	9.85363	10.4691	8.92253
68	11.0906	9.90564	10.3887	8.94674
68.1	11.063	9.89326	10.4693	8.91916
68.2	11.0515	9.93658	10.483	8.9414
68.3	10.9505	9.97365	10.5628	8.86125
68.4	10.7306	9.9734	10.6954	8.84778
68.5	10.7128	10.0058	10.6593	8.79751
68.6	10.8161	9.95264	10.721	8.81711
68.7	10.8919	9.9634	10.7687	8.80383
68.8	10.9583	9.87299	10.5788	8.80131
68.9	11.0191	9.95832	10.5833	8.82231
69	10.988	9.93319	10.6623	8.77994
69.1	10.844	9.98943	10.5697	8.78523
69.2	10.6172	10.0243	10.5887	8.83713
69.3	10.7084	10.0342	10.6342	8.77916
69.4	10.7798	10.0777	10.6985	8.84243
69.5	10.6903	10.0502	10.5333	8.8837
69.6	10.8024	10.0398	10.4683	8.89139
69.7	10.9444	10.0437	10.4502	8.91113
69.8	10.9469	9.9755	10.4159	8.80005
69.9	10.7271	9.97424	10.6374	8.8329
70	10.6987	9.93719	10.6659	8.79528
70.1	10.6149	10.0062	10.6602	8.82615
70.2	10.5502	10.0167	10.7446	8.82975
70.3	10.6233	10.0379	10.6743	8.83018
70.4	10.6531	10.0365	10.5189	8.81283
70.5	10.8213	9.99336	10.5371	8.85036
70.6	10.7294	10.0059	10.475	8.89606
70.7	10.57	9.96725	10.4269	8.93499
70.8	10.458	10.013	10.6442	8.91798
70.9	10.4126	9.9707	10.4703	8.93543
71	10.4671	10.0065	10.5011	8.91477
71.1	10.5295	9.99123	10.5104	8.83376
71.2	10.503	10.1382	10.4948	8.81271
71.3	10.677	10.2316	10.4518	8.77721
71.4	10.5613	10.1797	10.5076	8.70409
71.5	10.5094	10.2157	10.4446	8.68215
71.6	10.4921	10.1005	10.3626	8.78856
71.7	10.6075	10.094	10.3959	8.83305
71.8	10.516	10.0756	10.4098	8.86075
71.9	10.4806	9.98371	10.3855	8.84183
72	10.5828	9.90475	10.4634	8.77739
72.1	10.6705	9.86863	10.3706	8.79702
72.2	10.6123	9.82623	10.4347	8.72149
72.3	10.5816	9.78321	10.4233	8.73759
72.4	10.5917	9.73849	10.347	8.70261
72.5	10.6648	9.6987	10.2665	8.6452
72.6	10.7429	9.60361	10.1754	8.69828
72.7	10.7857	9.59021	10.1271	8.72771
72.8	10.6793	9.57286	10.2323	8.73402
72.9	10.7757	9.60262	10.1604	8.7233
73	10.9127	9.615	10.0045	8.7311
73.1	10.7595	9.58941	10.0778	8.75086
73.2	10.885	9.59273	10.1783	8.77172
73.3	10.753	9.57789	10.3738	8.75333
73.4	10.7622	9.66057	10.3288	8.78553
73.5	10.7288	9.73706	10.3484	8.79961
73.6	10.7416	9.77374	10.2683	8.78284
73.7	10.767	9.75727	10.2265	8.76494
73.8	10.8043	9.81357	10.1801	8.87666
73.9	10.8057	9.84754	10.1706	8.90353
74	10.7847	9.86339	10.2805	8.92982
74.1	10.8608	9.95261	10.3233	8.95286
74.2	10.9918	9.86688	10.4093	8.9515
74.3	10.7853	9.95458	10.583	8.98411
74.4	10.821	9.9782	10.6201	8.94424
74.5	10.852	9.96209	10.7068	9.03806
74.6	11.0553	10.0251	10.6952	9.02014
74.7	11.0453	10.0365	10.7096	9.02335
74.8	11.2199	9.95837	10.632	9.0639
74.9	11.0784	9.95079	10.7258	9.03534
75	10.9129	10.0364	10.8042	9.09583
75.1	10.8709	10.0292	10.7939	9.12319
75.2	10.8578	9.95778	10.8594	9.0951
75.3	10.9432	9.90325	10.8718	9.07352
75.4	11.0145	9.90716	11.0894	9.13812
75.5	11.0207	9.96694	10.9857	9.08415
75.6	11.0748	9.95703	10.8431	9.12097
75.7	11.0019	10.0007	10.7493	9.17418
75.8	11.0104	9.95119	10.7389	9.23297
75.9	11.0909	9.9603	10.6752	9.23959
76	11.055	10.007	10.6056	9.19897
76.1	11.1245	10.0308	10.659	9.21848
76.2	11.0496	10.0903	10.5038	9.25541
76.3	11.144	10.0882	10.5408	9.28291
76.4	11.0988	10.0479	10.4208	9.35511
76.5	11.1396	10.0729	10.2418	9.29049
76.6	11.0713	10.0538	10.3334	9.32765
76.7	10.9992	10.0613	10.3335	9.32808
76.8	10.8972	9.92628	10.2924	9.26998
76.9	11.0185	9.9857	10.2572	9.24367
77	10.9294	10.0418	10.1914	9.21525
77.1	10.8353	10.0595	10.1642	9.31242
77.2	10.8891	10.1454	10.2294	9.25591
77.3	10.9191	10.1687	10.2904	9.27437
77.4	11.218	10.2343	10.2852	9.20333
77.5	11.2567	10.212	10.4801	9.19714
77.6	11.2364	10.1559	10.4063	9.16049
77.7	11.2105	10.1239	10.2671	9.13865
77.8	11.2053	10.1212	10.3546	9.15971
77.9	11.3113	10.1322	10.2607	9.18696
78	11.2568	10.0542	10.0645	9.12576
78.1	11.3151	10.0854	10.0588	9.05377
78.2	11.3138	10.0424	10.1232	9.07307
78.3	11.191	9.978	9.99981	9.05131
78.4	11.3841	9.95423	10.0199	9.07331
78.5	11.3576	9.8072	10.0551	9.02789
78.6	11.4697	9.78312	10.1506	8.99373
78.7	11.5121	9.82839	10.1523	8.9902
78.8	11.4752	9.91096	10.2498	8.96673
78.9	11.4021	9.8856	10.2019	8.92611
79	11.4634	9.93936	10.2772	8.83852
79.1	11.6675	9.88977	10.3323	8.87662
79.2	11.768	9.90113	10.3764	8.84233
79.3	11.791	9.84584	10.3538	8.84187
79.4	11.8449	9.92597	10.2682	8.8208
79.5	11.7671	9.99078	10.3895	8.86664
79.6	11.7148	9.90935	10.2847	8.94363
79.7	11.7841	9.88405	10.2451	8.96452
79.8	11.7512	9.87845	10.2234	9.03918
79.9	11.8049	9.90258	10.2398	9.02005
80	11.6058	10.0116	10.2948	9.02707
80.1	11.7862	9.9526	10.3235	8.92836
80.2	11.7467	10.0157	10.1334	8.93368
80.3	11.7253	10.012	10.2733	8.98989
80.4	11.7257	10.0383	10.3595	9.03571
80.5	11.6845	10.1957	10.526	8.9942
80.6	11.6157	10.1384	10.5792	9.01249
80.7	11.5634	10.2098	10.6854	9.00398
80.8	11.6827	10.242	10.7071	9.02947
80.9	11.5676	10.2824	10.6883	8.98759
81	11.5748	10.2644	10.7209	8.99277
81.1	11.6787	10.2661	10.8007	9.05206
81.2	11.7474	10.3419	10.9427	9.04848
81.3	11.7135	10.3108	10.9782	9.08508
81.4	11.6865	10.2357	10.9399	9.03764
81.5	11.5025	10.2349	11.0766	9.04477
81.6	11.3497	10.2256	10.9889	9.04403
81.7	11.4411	10.2363	10.9621	9.03071
81.8	11.5104	10.1501	11.1752	9.00258
81.9	11.7148	10.1404	11.2534	9.00233
82	11.7157	10.1715	11.177	9.07366
82.1	11.9039	10.262	11.2468	9.09608
82.2	11.7541	10.2756	11.1738	9.08091
82.3	11.8874	10.2271	11.1741	9.10646
82.4	12.0154	10.1889	11.2751	9.06809
82.5	11.9598	10.32	11.215	9.09042
82.6	11.7137	10.3291	11.1199	9.15717
82.7	11.8162	10.3915	11.1031	9.08556
82.8	11.7046	10.4197	10.9508	9.10697
82.9	11.6587	10.4407	10.8484	9.1456
83	11.7843	10.4591	10.834	9.12019
83.1	11.7419	10.4816	10.8214	9.19506
83.2	11.8153	10.4558	10.9075	9.17
83.3	11.6972	10.4967	10.8669	9.15339
83.4	11.7626	10.4318	10.7768	9.20585
83.5	11.4643	10.5343	10.7396	9.22256
83.6	11.546	10.4448	10.9237	9.14672
83.7	11.5118	10.3486	10.9846	9.162
83.8	11.4291	10.3647	11.094	9.18768
83.9	11.2457	10.4946	11.1028	9.19177
84	11.4033	10.4904	11.1024	9.17643
84.1	11.313	10.4251	11.013	9.15889
84.2	11.4875	10.4249	11.0032	9.10863
84.3	11.3635	10.4498	11.1153	9.12081
84.4	11.4566	10.5521	11.0473	9.05492
84.5	11.5129	10.5176	10.9174	9.10165
84.6	11.592	10.5361	10.904	9.07176
84.7	11.4925	10.6072	10.9251	9.14066
84.8	11.4631	10.5668	11.0237	9.15056
84.9	11.4488	10.5203	10.9262	9.14956
85	11.6126	10.4072	10.9775	9.10638
85.1	11.5498	10.4249	10.8289	9.14895
85.2	11.5944	10.4383	10.896	9.08968
85.3	11.3941	10.4561	10.9171	9.16536
85.4	11.4546	10.4629	10.8978	9.1088
85.5	11.5695	10.6684	10.7745	9.14249
85.6	11.5074	10.6656	10.8377	9.13286
85.7	11.5664	10.5994	10.8417	9.20908
85.8	11.3882	10.6483	10.71	9.16331
85.9	11.6212	10.6463	10.79	9.11038
86	11.4939	10.5601	10.8248	9.16644
86.1	11.5058	10.5308	10.8417	9.20181
86.2	11.6241	10.6004	10.8959	9.17777
86.3	11.8002	10.5807	10.8227	9.1915
86.4	11.6668	10.6112	10.785	9.20035
86.5	11.8202	10.5842	10.8197	9.14015
86.6	11.6595	10.5547	10.961	9.19691
86.7	11.7763	10.4921	10.878	9.15555
86.8	11.8927	10.4837	10.8359	9.17029
86.9	11.9371	10.4394	10.8506	9.22415
87	11.9298	10.3981	10.8107	9.16775
87.1	12.0186	10.4008	10.6233	9.24291
87.2	12.0822	10.4617	10.6137	9.2889
87.3	12.252	10.4692	10.6168	9.3068
87.4	12.2801	10.3284	10.6103	9.38241
87.5	12.2337	10.3194	10.704	9.44689
87.6	12.341	10.1965	10.5278	9.5203
87.7	12.298	10.1864	10.7672	9.49384
87.8	12.2284	10.2781	10.6236	9.44039
87.9	12.2671	10.4133	10.663	9.38514
88	12.3296	10.2611	10.605	9.39098
88.1	12.3647	10.1809	10.667	9.44375
88.2	12.4484	10.1649	10.7002	9.46904
88.3	12.4895	10.1238	10.6162	9.53867
88.4	12.4554	10.0903	10.6768	9.62439
88.5	12.4927	10.0661	10.7923	9.57052
88.6	12.4508	10.0969	10.6535	9.61321
88.7	12.3927	10.0683	10.6192	9.64861
88.8	12.3328	10.0613	10.6309	9.58365
88.9	12.5229	10.129	10.525	9.65507
89	12.5196	10.1391	10.5125	9.69251
89.1	12.4859	10.1541	10.4883	9.67223
89.2	12.3693	10.1741	10.4324	9.63842
89.3	12.335	10.1665	10.376	9.55337
89.4	12.4085	10.2156	10.3228	9.6046
89.5	12.2381	10.3049	10.3219	9.60493
89.6	12.5179	10.2192	10.2216	9.53197
89.7	12.6326	10.2493	10.1533	9.54814
89.8	12.5257	10.2663	10.0583	9.52298
89.9	12.2974	10.1926	10.0515	9.45749
90	12.3421	10.2678	10.007	9.44551
90.1	12.1829	10.2344	10.0799	9.44746
90.2	12.2282	10.2721	10.0519	9.45164
90.3	12.2596	10.3316	10.0971	9.44595
90.4	12.1295	10.3654	10.1644	9.47493
90.5	12.3653	10.351	10.2899	9.55352
90.6	12.4812	10.3417	10.3027	9.58493
90.7	12.5514	10.3844	10.1423	9.59738
90.8	12.4375	10.3691	10.2255	9.60392
90.9	12.4667	10.41	10.2426	9.631
91	12.4738	10.467	10.1193	9.59056
91.1	12.2078	10.5526	10.2869	9.53045
91.2	12.1879	10.4619	10.2631	9.62413
91.3	12.3408	10.4217	10.3241	9.56852
91.4	12.3148	10.4717	10.1444	9.54537
91.5	12.1639	10.483	10.3589	9.54429
91.6	12.1943	10.5765	10.3705	9.62325
91.7	12.0635	10.5477	10.234	9.69392
91.8	11.9628	10.5828	10.4196	9.64907
91.9	11.8421	10.5156	10.405	9.65901
92	11.7962	10.4134	10.4351	9.69823
92.1	11.8562	10.3878	10.3552	9.66175
92.2	11.8146	10.3106	10.2475	9.69331
92.3	11.9521	10.3198	10.2085	9.61846
92.4	12.1169	10.3742	10.1222	9.58516
92.5	12.0863	10.4159	10.2417	9.53577
92.6	12.1172	10.5031	10.0703	9.48193
92.7	12.1646	10.4832	10.0821	9.47112
92.8	12.2899	10.4605	10.1958	9.4256
92.9	12.2277	10.4725	10.2007	9.48344
93	12.3815	10.5069	10.352	9.44563
93.1	12.3471	10.4671	10.0605	9.50404
93.2	12.5746	10.4567	10.138	9.53354
93.3	12.4678	10.4921	10.2068	9.50679
93.4	12.5806	10.4552	10.2685	9.49008
93.5	12.5611	10.5227	10.3331	9.46165
93.6	12.5938	10.505	10.2132	9.48096
93.7	12.6032	10.5723	10.2051	9.51684
93.8	12.3146	10.5098	10.0385	9.51869
93.9	12.4276	10.4672	10.098	9.41583
94	12.3692	10.4122	10.0465	9.34514
94.1	12.3476	10.4714	10.1244	9.3954
94.2	12.3781	10.5245	10.0095	9.47758
94.3	12.4515	10.5589	10.1623	9.51107
94.4	12.3984	10.5288	10.0841	9.48437
94.5	12.422	10.4015	9.90233	9.47007
94.6	12.3377	10.396	9.96941	9.44158
94.7	12.3157	10.3958	9.94654	9.46257
94.8	12.4851	10.3141	9.98406	9.49302
94.9	12.2188	10.436	9.94757	9.52498
95	12.1981	10.3956	9.97094	9.51275
95.1	12.1686	10.4593	10.0509	9.58558
95.2	12.1304	10.454	9.8863	9.57123
95.3	12.1592	10.4829	9.92413	9.61906
95.4	12.2809	10.4244	9.83783	9.61461
95.5	12.1892	10.4087	9.78883	9.61074
95.6	12.1827	10.3915	9.8777	9.65206
95.7	12.1115	10.5026	9.89406	9.67878
95.8	12.1592	10.4702	9.94157	9.70598
95.9	12.3822	10.5226	10.0787	9.6706
96	12.3875	10.439	10.1665	9.68962
96.1	12.3143	10.4185	10.2748	9.70025
96.2	12.4482	10.4816	10.1989	9.7988
96.3	12.4326	10.5807	10.0681	9.77808
96.4	12.4518	10.6646	10.0631	9.76504
96.5	12.3107	10.6565	10.0994	9.7751
96.6	12.5351	10.616	10.2637	9.80308
96.7	12.3598	10.5682	10.2831	9.79694
96.8	12.5644	10.5532	10.3774	9.79329
96.9	12.5154	10.5857	10.528	9.77658
97	12.502	10.6764	10.5419	9.79688
97.1	12.6565	10.6309	10.5973	9.77818
97.2	12.8257	10.6559	10.5654	9.71699
97.3	12.9273	10.5877	10.5618	9.69769
97.4	12.8288	10.5552	10.7268	9.65204
97.5	12.9285	10.6789	10.5412	9.75819
97.6	13.0558	10.6498	10.5623	9.79611
97.7	12.9949	10.6539	10.4286	9.846
97.8	12.8359	10.6937	10.5238	9.75512
97.9	12.9949	10.7788	10.5546	9.72295
98	13.1547	10.7533	10.5627	9.74526
98.1	13.211	10.7424	10.5113	9.83946
98.2	13.2776	10.7276	10.5899	9.78429
98.3	13.2805	10.8215	10.6531	9.82228
98.4	13.0674	10.8419	10.648	9.81576
98.5	13.0491	10.8305	10.7294	9.83177
98.6	13.1319	10.9013	10.8222	9.71785
98.7	13.0626	10.8583	10.9345	9.74858
98.8	13.2784	10.875	10.6815	9.73465
98.9	13.4638	10.8553	10.7832	9.80073
99	13.3108	10.8745	10.7939	9.79224
99.1	13.2103	10.842	10.9409	9.79257
99.2	13.1262	10.8906	11.093	9.75418
99.3	12.9127	10.8593	11.2048	9.7892
99.4	12.7983	10.8745	11.1635	9.81228
99.5	12.8595	10.9357	11.1139	9.80081
99.6	13.0436	10.9051	11.2172	9.78928
99.7	12.9249	11.0116	11.3128	9.80996
99.8	13.0477	10.9074	11.4001	9.82683
99.9	13.2029	10.8643	11.3938	9.88197
100	13.1184	10.8326	11.4251	9.89194
100.1	13.2814	10.8534	11.4471	9.95255
100.2	13.0804	10.9126	11.4511	9.96484
100.3	13.3119	10.9566	11.5989	9.95434
100.4	13.2373	10.9244	11.4049	9.93906
100.5	13.2901	11.0446	11.4454	10.0222
100.6	13.4196	11.0735	11.5304	10.0438
100.7	13.5408	11.0654	11.3796	9.98651
100.8	13.3578	10.9838	11.3073	9.99169
100.9	13.3583	11.0457	11.2618	10.0329
101	13.2367	10.985	11.3051	10.0362
101.1	13.1913	11.0679	11.3586	9.97902
101.2	13.2055	11.0171	11.5391	10.0019
101.3	13.2339	11.0392	11.4853	9.97654
101.4	13.0764	11.0138	11.5697	10.0418
101.5	12.8188	11.0199	11.5098	9.9579
101.6	12.936	11.0642	11.3913	10.0228
101.7	13.0338	11.0603	11.3156	10.0193
101.8	12.9433	11.0185	11.1836	10.0557
101.9	13.1005	11.0748	11.3229	10.0596
102	13.3057	11.0754	11.353	10.145
102.1	13.2504	11.1185	11.2827	10.2506
102.2	13.3237	11.1008	11.1871	10.3035
102.3	13.1985	11.1638	10.9768	10.3178
102.4	13.2388	11.1092	11.0907	10.3162
102.5	13.2733	11.0075	11.0234	10.3386
102.6	13.2261	11.0682	11.0777	10.3302
102.7	13.1697	11.0041	11.0866	10.2371
102.8	13.1028	11.0575	11.113	10.2263
102.9	13.2557	11.0721	11.1467	10.2555
103	13.3127	10.9768	11.0176	10.2099
103.1	13.4346	10.9485	11.212	10.2175
103.2	13.3643	11.0804	11.1948	10.2055
103.3	13.5678	11.1296	11.177	10.1703
103.4	13.5016	11.1274	11.1588	10.2521
103.5	13.4967	11.1207	11.1036	10.1904
103.6	13.5807	11.1425	10.9625	10.2389
103.7	13.6444	11.1326	11.0376	10.2942
103.8	13.6261	11.2198	11.0897	10.2467
103.9	13.6521	11.2444	11.091	10.2403
104	13.7107	11.2799	11.0628	10.1566
104.1	13.6976	11.3185	10.8456	10.1659
104.2	13.7433	11.261	10.778	10.2079
104.3	13.7935	11.3849	10.7617	10.1883
104.4	13.6686	11.3575	10.7686	10.1167
104.5	13.5686	11.4008	10.8797	10.0696
104.6	13.5694	11.3317	10.9193	10.0773
104.7	13.6475	11.3082	10.8564	10.078
104.8	13.5832	11.3434	10.813	10.0796
104.9	13.6108	11.3188	10.7806	9.96959
105	13.622	11.2459	10.6405	10.0218
105.1	13.446	11.2639	10.642	10.0643
105.2	13.5057	11.2366	10.5633	10.0228
105.3	13.5076	11.231	10.5099	10.0389
105.4	13.4592	11.2532	10.5641	10.0449
105.5	13.6277	11.2801	10.4038	10.0396
105.6	13.5726	11.3812	10.3965	10.1108
105.7	13.4682	11.3884	10.4928	10.094
105.8	13.6256	11.2212	10.57	10.0888
105.9	13.7052	11.1414	10.6034	10.1681
106	13.6525	11.0881	10.6417	10.2603
106.1	13.7395	11.1326	10.5838	10.2381
106.2	13.5191	11.028	10.5253	10.1661
106.3	13.5071	10.9873	10.343	10.2026
106.4	13.578	10.9997	10.4207	10.145
106.5	13.6255	10.9805	10.4724	10.1488
106.6	13.709	11.0989	10.4182	10.0674
106.7	13.7324	11.1107	10.5138	10.1314
106.8	13.7234	11.0392	10.5774	10.1634
106.9	13.7156	10.9933	10.6414	10.1647
107	13.7278	10.9415	10.6183	10.1007
107.1	13.7047	11.0083	10.6818	10.09
107.2	13.5859	10.9955	10.7328	10.1133
107.3	13.5157	10.989	10.6595	10.1414
107.4	13.4761	10.9935	10.5554	10.1817
107.5	13.3719	10.91	10.5154	10.1738
107.6	13.3912	10.849	10.5807	10.208
107.7	13.2157	10.8021	10.6751	10.2282
107.8	13.0568	10.8001	10.7176	10.2353
107.9	13.1962	10.8729	10.7049	10.2343
108	13.2194	10.9512	10.6714	10.222
108.1	13.3456	10.9686	10.706	10.2595
108.2	13.4687	11.0408	10.666	10.3473
108.3	13.4048	11.1164	10.5158	10.3184
108.4	13.3322	11.0537	10.5724	10.3492
108.5	13.356	11.0885	10.4887	10.3178
108.6	13.5341	10.9974	10.5063	10.3707
108.7	13.6345	11.0144	10.4942	10.4438
108.8	13.7421	10.9329	10.5968	10.3731
108.9	13.7216	10.8776	10.6295	10.4106
109	13.8295	10.9217	10.6318	10.4185
109.1	13.8268	10.8835	10.6343	10.4983
109.2	13.956	10.9278	10.5412	10.5551
109.3	14.0457	10.9008	10.522	10.5874
109.4	14.3492	10.8291	10.547	10.5551
109.5	14.6373	10.8469	10.553	10.5799
109.6	14.6264	10.8165	10.6249	10.5614
109.7	14.5607	10.9086	10.7075	10.6387
109.8	14.5238	10.9011	10.7807	10.6739
109.9	14.4018	10.8271	10.7595	10.771
110	14.2428	10.9318	10.7409	10.6961
110.1	14.3224	10.8954	10.8145	10.71
110.2	14.4611	10.9441	10.876	10.649
110.3	14.4372	10.931	10.839	10.6326
110.4	14.3629	10.9467	10.8424	10.5952
110.5	14.3022	10.945	10.7662	10.6355
110.6	14.3771	10.9702	10.6476	10.5316
110.7	14.2721	10.9342	10.7143	10.5358
110.8	14.3867	10.9202	10.7148	10.5012
110.9	14.3498	10.9115	10.6273	10.4742
111	14.386	10.9161	10.5814	10.4795
111.1	14.404	10.8946	10.6241	10.4044
111.2	14.4142	10.8503	10.7122	10.4
111.3	14.433	10.8107	10.6047	10.3997
111.4	14.4924	10.8823	10.69	10.4893
111.5	14.7399	10.9232	10.7338	10.4988
111.6	14.7728	10.9097	10.777	10.4209
111.7	14.727	10.859	10.939	10.4579
111.8	14.5905	10.8281	10.8938	10.446
111.9	14.6394	10.8003	10.7685	10.538
112	14.6309	10.8257	10.9868	10.5262
112.1	14.6408	10.7788	10.9533	10.5719
112.2	14.6054	10.8524	10.892	10.5483
112.3	14.3686	10.7775	10.998	10.6306
112.4	14.2834	10.7167	11.1303	10.5477
112.5	14.5325	10.7299	11.0616	10.576
112.6	14.4699	10.6761	11.0915	10.5653
112.7	14.1402	10.6728	11.0248	10.653
112.8	14.3738	10.7009	11.092	10.6453
112.9	14.4124	10.6545	11.1132	10.6807
113	14.6094	10.616	10.9817	10.7766
113.1	14.6482	10.5966	10.9236	10.843
113.2	14.5414	10.5188	10.9486	10.8041
113.3	14.4699	10.4206	10.9036	10.7448
113.4	14.3611	10.4119	10.8838	10.7967
113.5	14.1616	10.4154	10.7883	10.7547
113.6	14.3645	10.3997	10.8113	10.6742
113.7	14.446	10.4641	10.9704	10.6965
113.8	14.3652	10.4549	10.9291	10.6594
113.9	14.3043	10.4848	10.9721	10.7171
114	14.1645	10.384	10.9268	10.7141
114.1	14.1372	10.421	10.8888	10.7551
114.2	14.1648	10.444	10.7836	10.7456
114.3	14.2599	10.4143	10.8443	10.8011
114.4	14.2003	10.5182	10.8544	10.919
114.5	14.141	10.6014	10.9338	10.9075
114.6	14.1141	10.5361	11.0035	10.8319
114.7	14.0955	10.5611	11.0948	10.8018
114.8	14.086	10.6045	11.0485	10.8703
114.9	13.8537	10.5074	11.0116	10.9239
115	13.838	10.5047	10.9772	10.9257
115.1	13.9154	10.5604	10.8987	10.9095
115.2	13.6148	10.5299	10.8497	10.8827
115.3	13.8465	10.5213	10.7742	10.8438
115.4	13.6507	10.4405	10.9284	10.9155
115.5	13.7155	10.4672	10.9853	10.919
115.6	13.9786	10.4	10.974	10.9398
115.7	13.9824	10.3572	11.0491	10.9352
115.8	13.8948	10.3934	10.9696	10.9593
115.9	13.9454	10.3795	10.873	10.9251
116	13.8639	10.2826	10.7923	10.9522
116.1	13.7361	10.233	10.8399	11.0128
116.2	13.5444	10.3122	10.8215	10.9995
116.3	13.5294	10.259	10.8472	11.0579
116.4	13.3629	10.143	10.6712	11.0813
116.5	13.2632	10.1651	10.6655	11.1219
116.6	13.2372	10.2116	10.6857	11.1622
116.7	13.1918	10.2891	10.5958	11.1788
116.8	13.2092	10.2989	10.6458	11.2288
116.9	13.0091	10.2644	10.6719	11.2396
117	13.087	10.4161	10.728	11.2917
117.1	13.1027	10.4582	10.8008	11.2889
117.2	13.1815	10.5772	10.856	11.3401
117.3	13.3655	10.543	10.8197	11.3164
117.4	13.4212	10.4775	10.831	11.2831
117.5	13.4327	10.4613	10.7339	11.3084
117.6	13.0899	10.4147	10.7205	11.2891
117.7	13.1801	10.3375	10.7005	11.2779
117.8	13.2788	10.4064	10.652	11.3042
117.9	13.1558	10.44	10.7049	11.3384
118	12.9975	10.3989	10.5888	11.3111
118.1	12.8758	10.3701	10.6687	11.2679
118.2	12.9439	10.3987	10.7042	11.2424
118.3	12.9586	10.4053	10.8296	11.2422
118.4	12.9969	10.308	10.8944	11.2624
118.5	13.2029	10.2784	10.889	11.2231
118.6	13.0998	10.2421	10.7759	11.2037
118.7	13.1437	10.2914	10.7893	11.1703
118.8	13.0075	10.2396	10.7753	11.1594
118.9	13.0536	10.1184	10.7292	11.1782
119	13.1442	10.1893	10.6561	11.0894
119.1	13.0487	10.1665	10.8239	11.1039
119.2	12.9402	10.1986	10.8154	11.0313
119.3	12.8121	10.1354	10.8568	11.0796
119.4	12.8369	10.1334	10.8379	11.1255
119.5	12.83	10.0766	10.7763	11.1882
119.6	12.8718	10.0169	10.76	11.1922
119.7	12.9521	10.0794	10.7261	11.2243
119.8	12.9605	10.0606	10.7668	11.2314
119.9	13.0413	9.9765	10.7982	11.2544
120	12.9494	9.99725	10.8095	11.248
120.1	12.9712	9.95275	10.7331	11.2741
120.2	13.0254	9.9447	10.8107	11.2317
120.3	13.0044	9.88215	10.8358	11.1942
120.4	12.7844	9.79041	10.7898	11.179
120.5	12.8213	9.82631	10.7986	11.102
120.6	12.6455	9.92905	10.9335	11.1587
120.7	12.6699	9.8321	11.0751	11.1582
120.8	12.6766	9.82154	10.9917	11.1366
120.9	12.6583	9.83325	11.0774	11.1519
121	12.5949	9.87277	10.8193	11.141
121.1	12.6409	9.86965	10.8361	11.1211
121.2	12.6396	9.92242	10.8094	11.066
121.3	12.6975	9.94557	10.933	11.0382
121.4	12.8613	9.91484	10.8028	11.0361
121.5	12.7055	9.92618	10.5711	11.0423
121.6	12.8199	9.88742	10.5814	11.1027
121.7	12.8297	10.0272	10.5043	11.0488
121.8	12.9242	9.94909	10.6389	11.1385
121.9	12.973	10.0277	10.7217	11.0722
122	13.0266	10.02	10.7149	11.076
122.1	13.0798	10.1104	10.4894	11.0723
122.2	13.1766	10.1049	10.5097	11.0176
122.3	13.0699	10.0351	10.5012	10.9139
122.4	13.0226	10.0909	10.4651	10.9731
122.5	13.0864	10.1253	10.4787	11.035
122.6	12.8347	9.98827	10.5359	11.0478
122.7	12.9724	10.0399	10.6015	10.9762
122.8	12.7854	9.98708	10.381	11.0288
122.9	12.9225	9.97995	10.2351	10.8896
123	12.9566	10.0789	10.1587	10.8025
123.1	12.8373	10.0541	10.2917	10.8749
123.2	12.9668	10.1313	10.295	10.8383
123.3	13.1195	10.1715	10.2285	10.8846
123.4	13.0096	10.1098	10.1717	10.8677
123.5	13.0538	10.1472	10.2215	10.9526
123.6	13.0306	10.0408	10.1849	10.9643
123.7	13.0472	10.009	10.2125	10.9153
123.8	12.6986	10.0748	10.2605	10.9641
123.9	12.8212	10.1069	10.1999	10.9758
124	13.0129	10.0713	10.0039	11.0144
124.1	12.7354	10.0462	10.0566	11.0099
124.2	12.7795	10.0377	10.1913	11.0087
124.3	12.6837	10.0204	10.1661	10.9876
124.4	12.4891	10.1095	10.2435	10.9492
124.5	12.5825	9.98587	10.2555	10.927
124.6	12.5827	9.94407	10.2666	10.9472
124.7	12.5228	9.94029	10.2551	10.9464
124.8	12.5933	9.93464	10.266	10.9952
124.9	12.4481	9.96906	10.2491	11.0839
125	12.5447	9.9029	10.2803	11.088
125.1	12.5721	9.97128	10.282	11.0398
125.2	12.5592	9.94868	10.4015	11.0166
125.3	12.535	9.94862	10.4349	11.0124
125.4	12.6296	9.91401	10.4414	11.0235
125.5	12.6164	9.84508	10.4107	11.0058
125.6	12.6176	9.98085	10.3157	10.9577
125.7	12.6538	9.86882	10.4868	10.9214
125.8	12.6821	9.9549	10.4514	10.9981
125.9	12.6866	9.96077	10.392	11.0377
126	12.6161	9.94643	10.3525	11.0206
126.1	12.5912	10.0973	10.3948	11.0242
126.2	12.6929	10.0264	10.4201	11.0655
126.3	12.7527	10.0519	10.34	11.0165
126.4	12.9332	10.1015	10.4533	11.0426
126.5	13.1502	10.153	10.5549	11.0186
126.6	13.1686	10.1708	10.4753	11.0854
126.7	13.1708	10.115	10.2388	11.121
126.8	13.0058	10.1583	10.1775	11.1444
126.9	13.0043	9.99081	10.1819	11.1198
127	12.8675	9.91976	10.2171	11.0804
127.1	12.8159	9.97127	10.07	11.1317
127.2	12.9273	10.0235	10.1046	11.1555
127.3	12.9625	10.039	10.2052	11.1733
127.4	12.8855	9.99251	10.1644	11.1898
127.5	12.9088	9.98065	10.2321	11.1554
127.6	13.0243	9.89758	10.115	11.1595
127.7	13.006	9.9426	10.1274	11.1926
127.8	13.2324	9.98257	10.2813	11.2587
127.9	13.2398	9.98342	10.2068	11.2748
128	13.3249	9.96209	10.0357	11.2449
128.1	13.3395	10.0236	9.97944	11.2548
128.2	13.2219	10.0523	9.985	11.1897
128.3	13.1719	10.0563	9.9059	11.1461
128.4	13.0358	10.0382	9.97824	11.0589
128.5	13.048	10.0718	9.97276	10.9859
128.6	13.0932	10.0806	10.1314	11.0458
128.7	13.135	10.1012	10.0206	11.0771
128.8	13.4131	10.1187	10.0631	11.079
128.9	13.3116	10.1033	9.90539	11.1463
129	13.4205	10.2037	10.1286	11.1245
129.1	13.3975	10.2023	10.0574	11.1481
129.2	13.3923	10.2458	10.1114	11.1834
129.3	13.3959	10.2413	10.3113	11.1468
129.4	13.5206	10.2518	10.3181	11.2063
129.5	13.7128	10.2502	10.4487	11.2361
129.6	13.5942	10.2009	10.3892	11.2247
129.7	13.5405	10.209	10.3712	11.1869
129.8	13.6821	10.192	10.354	11.1038
129.9	13.8264	10.1802	10.2735	11.1175
130	13.776	10.2086	10.1885	11.1623
130.1	13.6569	10.2812	10.3486	11.1472
130.2	13.9741	10.229	10.366	11.253
130.3	14.0117	10.2162	10.2885	11.2852
130.4	13.9829	10.1215	10.2957	11.2477
130.5	13.9314	10.0181	10.3085	11.3212
130.6	13.8916	10.1035	10.3115	11.3287
130.7	13.9778	10.0769	10.203	11.2689
130.8	13.9792	10.0654	10.1269	11.3191
130.9	13.8754	10.1184	10.0119	11.3038
131	13.9644	10.094	10.0098	11.2192
131.1	13.9244	10.1056	10.0046	11.1529
131.2	13.8329	10.1796	9.98896	11.2024
131.3	13.9915	10.1936	10.0429	11.2412
131.4	14.1173	10.1995	10.1126	11.166
131.5	14.0104	10.2341	10.2522	11.2696
131.6	13.7825	10.2141	10.1742	11.2518
131.7	13.8714	10.2503	10.31	11.2019
131.8	13.8768	10.2809	10.3563	11.158
131.9	13.9598	10.2336	10.2835	11.1077
132	13.8734	10.192	10.4359	11.1338
132.1	14.009	10.1866	10.5015	11.1514
132.2	14.0086	10.2073	10.4571	11.1908
132.3	14.1334	10.264	10.2983	11.1881
132.4	14.1505	10.283	10.2323	11.1979
132.5	14.2337	10.3517	10.1968	11.1346
132.6	14.3288	10.312	10.1093	11.1798
132.7	14.2728	10.3368	10.1836	11.1722
132.8	14.2247	10.4092	10.1546	11.1875
132.9	14.2947	10.4213	10.3357	11.1907
133	14.3604	10.4831	10.4635	11.211
133.1	14.4244	10.5362	10.5965	11.1738
133.2	14.2274	10.4912	10.5593	11.1649
133.3	14.3975	10.5141	10.4682	11.1528
133.4	14.3965	10.6584	10.6167	11.1085
133.5	14.3386	10.6963	10.5731	11.0185
133.6	14.5431	10.6247	10.5778	11.0856
133.7	14.508	10.6551	10.576	11.0862
133.8	14.6688	10.6982	10.4707	11.081
133.9	14.4784	10.613	10.5284	11.0776
134	14.5347	10.6432	10.4951	11.0246
134.1	14.5614	10.7128	10.5023	11.0144
134.2	14.4748	10.858	10.4268	10.9856
134.3	14.5297	10.89	10.4875	10.9522
134.4	14.471	10.9739	10.5257	10.8924
134.5	14.7131	10.897	10.5017	10.908
134.6	14.7776	10.8571	10.5258	10.9807
134.7	14.8043	10.881	10.4855	11.0279
134.8	14.8904	11.0074	10.5292	11.0294
134.9	14.9047	11.1521	10.5835	11.0253
135	14.997	11.0808	10.6124	11.1035
135.1	15.2144	11.1093	10.5155	11.062
135.2	15.2114	11.0747	10.5343	11.1222
135.3	15.4841	11.121	10.542	11.0439
135.4	15.3846	11.1389	10.5258	10.9732
135.5	15.5284	11.1918	10.4941	11.007
135.6	15.6021	11.0812	10.4269	10.9766
135.7	15.56	11.0135	10.6321	10.9676
135.8	15.4336	11.0392	10.4951	10.9936
135.9	15.5615	11.052	10.4348	10.9566
136	15.4808	11.0671	10.5181	10.9135
136.1	15.5041	11.1199	10.6149	10.9507
136.2	15.6681	11.0745	10.6614	11.0226
136.3	15.6764	11.0591	10.6425	11.005
136.4	15.7111	11.0711	10.7057	10.9562
136.5	15.804	11.1036	10.7781	10.9314
136.6	15.8116	11.1467	10.7365	11.0054
136.7	15.9785	11.1347	10.6475	11.0251
136.8	15.8544	11.0883	10.6106	11.0254
136.9	15.8928	11.0601	10.5219	11.0891
137	16.0266	11.1121	10.5733	11.1842
137.1	16.0343	11.1114	10.6556	11.2021
137.2	16.0605	11.2055	10.5171	11.1688
137.3	15.9141	11.1315	10.5097	11.1424
137.4	15.5725	11.007	10.5222	11.1884
137.5	15.4838	11.0426	10.3708	11.225
137.6	15.4266	11.0278	10.4102	11.2143
137.7	15.3888	10.9782	10.4594	11.2062
137.8	15.2633	10.824	10.4951	11.2936
137.9	15.2288	10.78	10.5758	11.3105
138	15.1627	10.8058	10.7055	11.3098
138.1	15.2398	10.8103	10.7097	11.276
138.2	15.2602	10.839	10.6814	11.2322
138.3	15.32	10.7849	10.7203	11.2537
138.4	15.331	10.7229	10.6835	11.2457
138.5	15.3725	10.748	10.6624	11.2819
138.6	15.4191	10.8125	10.6621	11.2761
138.7	15.4585	10.7691	10.7287	11.3445
138.8	15.6526	10.7738	10.5369	11.3094
138.9	15.7892	10.7068	10.6079	11.3316
139	15.8455	10.6711	10.7009	11.4236
139.1	15.6828	10.7136	10.8463	11.4337
139.2	15.5222	10.6219	10.8852	11.4509
139.3	15.5715	10.6138	10.948	11.4558
139.4	15.6133	10.6812	10.9669	11.414
139.5	15.7272	10.6594	10.9237	11.4043
139.6	15.7706	10.52	10.9637	11.4424
139.7	15.6207	10.474	10.8882	11.3415
139.8	15.7202	10.4938	10.7965	11.3476
139.9	15.7385	10.459	10.7577	11.3713
140	15.6847	10.3955	10.8594	11.3093
140.1	15.8142	10.4551	10.8608	11.2967
140.2	15.5334	10.5536	10.8339	11.3337
140.3	15.4905	10.5022	10.6471	11.3124
140.4	15.3603	10.5117	10.5408	11.2722
140.5	15.3405	10.5886	10.6091	11.1956
140.6	15.2473	10.6703	10.5594	11.2449
140.7	15.3142	10.7274	10.4799	11.2025
140.8	15.363	10.7686	10.4877	11.1218
140.9	15.3869	10.7891	10.3635	11.1068
141	15.2655	10.699	10.5365	11.2048
141.1	15.2408	10.703	10.485	11.2053
141.2	15.2285	10.7049	10.5487	11.2026
141.3	15.1182	10.7074	10.6419	11.2151
141.4	15.048	10.6555	10.6427	11.1811
141.5	15.0522	10.6391	10.4502	11.1066
141.6	15.1891	10.6987	10.3258	11.1477
141.7	15.0303	10.6546	10.4548	11.1465
141.8	15.1634	10.6148	10.4722	11.116
141.9	15.0642	10.7027	10.5726	11.0785
142	15.1012	10.7573	10.6023	11.0886
142.1	15.118	10.791	10.6593	11.0697
142.2	15.1194	10.9006	10.6339	11.1172
142.3	15.1196	10.8881	10.6478	11.1792
142.4	15.1538	10.8205	10.6763	11.2127
142.5	15.0177	10.8212	10.7006	11.1709
142.6	15.1337	10.7353	10.6096	11.1442
142.7	14.9702	10.6807	10.5277	11.1682
142.8	15.0612	10.7003	10.5023	11.148
142.9	15.0916	10.6843	10.6463	11.1836
143	15.1665	10.6968	10.7129	11.149
143.1	14.9986	10.7566	10.7513	11.206
143.2	15.0803	10.7274	10.7932	11.0902
143.3	15.1623	10.772	10.7438	11.0833
143.4	14.8051	10.7216	10.8161	11.1029
143.5	14.7485	10.6169	10.8213	11.1546
143.6	14.6479	10.6043	10.8727	11.1484
143.7	14.6686	10.5479	11.012	11.1653
143.8	14.6806	10.6273	11.0933	11.1887
143.9	14.5326	10.5994	11.1869	11.2461
144	14.7148	10.5731	11.1587	11.3627
144.1	14.444	10.4912	10.9962	11.334
144.2	14.409	10.5502	11.073	11.3739
144.3	14.5492	10.538	11.1565	11.3359
144.4	14.5977	10.5729	11.189	11.3917
144.5	14.5878	10.4989	11.2817	11.3899
144.6	14.7201	10.6002	11.2783	11.3965
144.7	14.6366	10.6901	11.2228	11.4943
144.8	14.6407	10.6581	11.163	11.4923
144.9	14.5218	10.7314	11.1761	11.5219
145	14.644	10.851	10.9293	11.473
145.1	14.5929	10.839	10.878	11.4342
145.2	14.9231	10.7964	10.8633	11.4389
145.3	15.0482	10.8057	10.9067	11.459
145.4	15.1241	10.8274	10.8715	11.4308
145.5	15.0007	10.8872	10.9085	11.4103
145.6	14.9427	10.8797	10.8811	11.3853
145.7	14.9971	10.8725	10.8378	11.3839
145.8	14.8292	10.9037	10.9792	11.387
145.9	14.8587	10.8511	11.073	11.4127
146	14.9365	10.8075	11.0472	11.3753
146.1	15.0794	10.7322	11.0583	11.4205
146.2	15.1094	10.693	11.06	11.3751
146.3	14.9876	10.7172	11.1216	11.3422
146.4	14.9046	10.7904	11.1152	11.3521
146.5	14.9433	10.8463	11.1634	11.2836
146.6	14.986	10.9093	11.0994	11.3081
146.7	15.0916	10.8923	11.107	11.3142
146.8	15.101	10.7568	11.1123	11.2831
146.9	14.9806	10.8194	11.2366	11.2926
147	14.8711	10.8105	11.3585	11.225
147.1	14.8539	10.8693	11.3563	11.2594
147.2	14.9042	10.7828	11.4066	11.3095
147.3	14.7997	10.8854	11.4289	11.3263
147.4	14.8525	10.8396	11.5689	11.2784
147.5	15.0275	10.9034	11.4259	11.2526
147.6	15.2134	10.9189	11.5238	11.2104
147.7	15.1366	10.8981	11.4075	11.2624
147.8	15.2473	10.8836	11.4646	11.3257
147.9	15.3118	10.9115	11.5052	11.2181
148	15.0834	10.9201	11.5291	11.2295
148.1	15.1074	10.9626	11.6576	11.2167
148.2	15.3167	10.9234	11.6544	11.2124
148.3	15.4839	10.8242	11.7842	11.2161
148.4	15.6153	10.6931	11.741	11.1526
148.5	15.8846	10.6409	11.7721	11.1427
148.6	15.8721	10.7309	11.7942	11.1427
148.7	15.7489	10.6779	11.6929	11.1282
148.8	15.8989	10.7633	11.7459	11.0911
148.9	15.8367	10.6571	11.8246	11.0985
149	15.7726	10.6721	11.8895	11.1091
149.1	15.7431	10.6371	11.9459	11.0436
149.2	15.8587	10.7025	11.9513	10.9512
149.3	15.715	10.7006	11.9166	10.9434
149.4	15.9107	10.6955	11.8001	10.9504
149.5	15.8599	10.7526	11.7772	10.977
149.6	15.6264	10.7396	11.7815	11.0068
149.7	15.7769	10.6959	11.7396	10.9711
149.8	15.6721	10.7508	11.7546	10.9315
149.9	15.6646	10.8006	11.5685	10.8864
150	15.5742	10.7539	11.5203	10.862
150.1	15.5172	10.85	11.4266	10.9538
150.2	15.4098	10.7458	11.3741	11.01
150.3	15.4107	10.7525	11.4698	11.0246
150.4	15.4673	10.8015	11.5171	11.0854
150.5	15.3291	10.8767	11.5687	11.0112
150.6	15.4487	10.8766	11.5984	10.9958
150.7	15.4676	10.9227	11.4441	11.0315
150.8	15.5161	10.9735	11.4825	11.0585
150.9	15.6222	10.9114	11.5022	11.0662
151	15.8519	10.8861	11.4412	11.0722
151.1	15.6478	10.8773	11.4827	11.0697
151.2	15.7673	10.8597	11.5311	11.1511
151.3	15.6474	10.8427	11.3402	11.1595
151.4	15.6488	10.8981	11.2022	11.1382
151.5	15.6833	10.9222	11.2164	11.1184
151.6	15.6871	10.8888	11.2406	11.168
151.7	15.8262	10.9533	11.2115	11.1131
151.8	15.6055	10.975	11.1257	11.1393
151.9	15.5176	11.0199	11.0919	11.0955
152	15.7235	11.1188	11.1883	11.1542
152.1	15.7975	11.0891	11.1975	11.1978
152.2	15.9886	11.117	11.1684	11.2214
152.3	15.7864	11.1893	11.0052	11.2571
152.4	15.6059	11.1668	11.021	11.2194
152.5	15.6556	11.0927	11.0727	11.1751
152.6	15.7342	11.121	11.0589	11.0614
152.7	15.6765	11.2355	11.0783	11.1215
152.8	15.4164	11.2054	10.9967	11.1687
152.9	15.6229	11.118	11.0265	11.1984
153	15.5617	11.0491	11.0332	11.2753
153.1	15.7164	11.0293	11.0192	11.2901
153.2	15.7029	10.9744	11.1088	11.2226
153.3	15.7871	10.9436	11.1513	11.2808
153.4	15.8856	11.011	11.2929	11.2973
153.5	15.758	10.9704	11.3861	11.3286
153.6	15.6574	10.9186	11.3223	11.3589
153.7	15.5929	10.8911	11.3545	11.2967
153.8	15.5569	10.9265	11.403	11.2998
153.9	15.5579	10.9178	11.4362	11.3405
154	15.7599	10.9625	11.422	11.3711
154.1	15.8317	10.9413	11.541	11.2716
154.2	15.9699	10.9494	11.5956	11.281
154.3	16.0115	10.9768	11.6632	11.2684
154.4	16.0372	10.9697	11.7258	11.2926
154.5	16.0254	10.8907	11.7429	11.3647
154.6	16.1526	10.8973	11.6785	11.3758
154.7	16.2349	10.8975	11.7146	11.3027
154.8	16.143	10.8734	11.7519	11.2893
154.9	16.13	10.8821	11.8672	11.3095
155	15.9582	10.9769	11.7975	11.2289
155.1	15.9817	10.9597	11.7185	11.2686
155.2	15.9429	10.9347	11.7794	11.2699
155.3	15.9177	10.9481	11.6893	11.2955
155.4	16.0632	10.9174	11.6676	11.2695
155.5	16.2942	10.8942	11.6157	11.3296
155.6	16.265	10.9404	11.659	11.3019
155.7	16.0793	10.9949	11.6008	11.2752
155.8	15.9091	10.9132	11.5468	11.1741
155.9	15.8425	10.9278	11.6957	11.2745
156	15.7281	10.9426	11.808	11.3283
156.1	15.7427	11.0321	11.8199	11.296
156.2	15.74	11.1396	11.8253	11.3282
156.3	15.7835	11.1279	11.7711	11.3963
156.4	15.9359	11.1264	11.8476	11.4675
156.5	16.0087	11.093	11.9101	11.4333
156.6	16.0468	11.2005	11.8896	11.395
156.7	16.0785	11.0943	11.9058	11.4254
156.8	16.1325	11.1607	11.7895	11.3944
156.9	15.9331	11.2221	11.8182	11.427
157	15.957	11.2003	11.9028	11.4484
157.1	15.7379	11.176	11.8857	11.3939
157.2	15.7329	11.2035	11.9967	11.4596
157.3	15.5149	11.213	11.9485	11.4953
157.4	15.647	11.1467	11.9159	11.504
157.5	15.6438	11.1076	11.8364	11.5236
157.6	15.751	11.116	11.8275	11.5054
157.7	15.7573	11.0474	11.7446	11.546
157.8	15.735	11.1437	11.7363	11.5753
157.9	15.6215	11.0552	11.7445	11.5045
158	15.7189	11.0567	11.6473	11.5203
158.1	15.68	11.0896	11.6956	11.5227
158.2	15.8022	11.0707	11.5451	11.483
158.3	15.7158	10.9858	11.4047	11.5054
158.4	15.7442	10.9583	11.3061	11.4725
158.5	15.8378	11.0091	11.2714	11.5221
158.6	15.6484	10.9802	11.2473	11.5305
158.7	15.5623	10.9422	11.2689	11.4844
158.8	15.7261	10.977	11.2081	11.5732
158.9	15.6762	10.9614	11.0685	11.5788
159	15.7417	10.966	11.0512	11.4907
159.1	15.6266	10.8306	11.1022	11.4257
159.2	15.5245	10.8689	11.2374	11.4052
159.3	15.5849	10.9508	11.1536	11.4114
159.4	15.5763	11.0119	11.2798	11.3598
159.5	15.518	11.0005	11.3361	11.3155
159.6	15.6287	11.0251	11.381	11.3745
159.7	15.7396	11.1672	11.5005	11.3246
159.8	15.8805	11.0323	11.6539	11.3199
159.9	15.8997	11.0346	11.4992	11.3895
160	15.8039	11.0043	11.5341	11.4913
160.1	15.7705	11.072	11.5228	11.4971
160.2	15.9252	11.0956	11.3398	11.5395
160.3	15.9084	11.0678	11.3719	11.5162
160.4	15.9031	11.1348	11.4342	11.5953
160.5	15.8755	11.0887	11.3671	11.5769
160.6	15.9439	10.9799	11.3968	11.5193
160.7	15.8847	10.9752	11.3414	11.4881
160.8	15.8078	10.9911	11.1744	11.4405
160.9	15.684	11.1228	11.1285	11.4638
161	15.6122	11.2454	11.1427	11.4712
161.1	15.4268	11.1604	10.9412	11.4883
161.2	15.3077	11.2318	10.9659	11.4103
161.3	15.3151	11.2949	10.8649	11.4015
161.4	15.3969	11.2765	10.8994	11.3551
161.5	15.3981	11.2432	10.8504	11.3288
161.6	15.3302	11.1992	10.8552	11.3997
161.7	15.1995	11.2541	10.8681	11.383
161.8	15.3237	11.2474	10.8639	11.3245
161.9	15.2957	11.3066	10.8808	11.2868
162	15.4621	11.2156	10.7682	11.2377
162.1	15.6238	11.1705	10.5603	11.2838
162.2	15.5272	11.2072	10.5625	11.2508
162.3	15.7627	11.188	10.742	11.1705
162.4	15.8594	11.1638	10.7445	11.1288
162.5	15.7347	11.2178	10.8728	11.13
162.6	15.8421	11.3043	10.8845	11.1099
162.7	15.7227	11.3517	11.0445	11.1342
162.8	15.6427	11.3179	11.0045	11.1444
162.9	15.8189	11.3114	10.9254	11.135
163	15.5898	11.2828	10.7732	11.154
163.1	15.5229	11.2345	10.8716	11.0848
163.2	15.4828	11.3227	10.8895	11.0551
163.3	15.4475	11.311	11.0983	11.2044
163.4	15.337	11.3979	11.1281	11.1555
163.5	15.5012	11.4854	11.0003	11.0748
163.6	15.4593	11.4892	10.9979	11.0962
163.7	15.5777	11.4852	11.1496	11.1294
163.8	15.7624	11.4674	11.2607	11.1451
163.9	15.6547	11.4299	11.2995	11.0973
164	15.8223	11.3863	11.3811	11.0926
164.1	15.8734	11.3367	11.4064	11.0418
164.2	15.8683	11.4918	11.2977	11.1003
164.3	15.8166	11.4604	11.4334	11.1167
164.4	15.8695	11.5063	11.4675	11.1462
164.5	15.6907	11.4955	11.4066	11.0054
164.6	15.7101	11.5904	11.5287	10.9453
164.7	15.7246	11.551	11.4762	10.9916
164.8	15.6294	11.6078	11.4333	11.0313
164.9	15.5561	11.6027	11.4392	10.9863
165	15.5906	11.6758	11.5773	11.0386
165.1	15.6426	11.689	11.428	10.9927
165.2	15.6486	11.605	11.2977	10.9932
165.3	15.696	11.572	11.2387	11.0895
165.4	15.7047	11.6631	11.3801	11.1227
165.5	15.7252	11.6454	11.4056	11.0662
165.6	15.6801	11.5747	11.3829	11.0574
165.7	15.7282	11.5411	11.3218	11.1411
165.8	15.4996	11.5142	11.3663	11.0961
165.9	15.5058	11.5439	11.2934	11.0919
166	15.7721	11.4134	11.3532	11.0428
166.1	15.9357	11.4695	11.3316	11.0761
166.2	16.0393	11.4379	11.2065	11.0704
166.3	16.1176	11.5179	11.1321	10.9778
166.4	16.2671	11.4746	11.0284	10.9594
166.5	16.1863	11.4613	10.9309	10.9742
166.6	16.3065	11.5108	11.0106	10.9505
166.7	16.2398	11.5579	11.1143	10.9013
166.8	16.3321	11.473	10.9292	10.9292
166.9	16.5123	11.6088	10.9241	10.8153
167	16.6046	11.5945	11.003	10.9267
167.1	16.6277	11.5852	10.9333	10.8979
167.2	16.5905	11.6262	10.8853	10.9129
167.3	16.6186	11.5542	10.8564	10.8956
167.4	16.5502	11.5481	10.9034	10.9232
167.5	16.5062	11.4869	10.8153	10.9335
167.6	16.4784	11.5955	10.9239	10.9806
167.7	16.3687	11.5646	10.8665	10.9793
167.8	16.4591	11.695	10.8516	10.9081
167.9	16.4216	11.6405	10.7713	10.8806
168	16.3098	11.6251	10.8148	10.869
168.1	16.339	11.526	10.9824	10.9144
168.2	16.3331	11.4723	10.8631	10.9224
168.3	16.3628	11.5091	10.7975	10.97
168.4	16.4235	11.4881	10.789	11.0199
168.5	16.5452	11.5034	10.7878	11.0209
168.6	16.6973	11.4935	10.7455	10.9418
168.7	16.5682	11.5581	10.7286	11.0494
168.8	16.3865	11.4629	10.6519	11.0127
168.9	16.3472	11.3888	10.6776	11.0081
169	16.3407	11.3746	10.6081	11.009
169.1	16.3906	11.3205	10.7443	11.1079
169.2	16.4475	11.2743	10.5969	11.0107
169.3	16.3039	11.2884	10.48	10.9725
169.4	16.3487	11.2778	10.3518	10.9333
169.5	16.4254	11.2366	10.4804	10.8753
169.6	16.3246	11.23	10.4231	10.8248
169.7	16.3435	11.1619	10.4271	10.7723
169.8	16.2642	11.2242	10.5312	10.8551
169.9	16.2889	11.286	10.5352	10.8519
170	16.321	11.3414	10.5891	10.9197
170.1	16.3612	11.4065	10.5139	10.9123
170.2	16.365	11.4335	10.6356	10.8207
170.3	16.3933	11.4845	10.6392	10.8636
170.4	16.382	11.4942	10.7135	10.9241
170.5	16.5132	11.5235	10.8056	10.9719
170.6	16.4219	11.4894	10.6601	10.878
170.7	16.4573	11.4789	10.6111	10.8499
170.8	16.3981	11.4452	10.7318	10.8659
170.9	16.3408	11.502	10.7774	10.8517
171	16.3964	11.5246	10.7997	10.9497
171.1	16.3483	11.4977	10.9327	10.8852
171.2	16.5313	11.5953	10.9075	10.9327
171.3	16.4511	11.5818	10.7744	10.8949
171.4	16.4737	11.679	10.7414	10.8309
171.5	16.301	11.7104	10.7534	10.9014
171.6	16.3771	11.8254	10.7854	10.9342
171.7	16.321	11.7773	10.7787	10.9457
171.8	16.2379	11.7786	10.7373	11.0324
171.9	16.2716	11.736	10.6426	11.0258
172	16.1275	11.7242	10.5892	11.0291
172.1	16.2378	11.7288	10.4965	11.0181
172.2	16.118	11.6591	10.4377	10.9786
172.3	16.1176	11.5934	10.5636	11.0137
172.4	16.002	11.6075	10.6041	11.009
172.5	16.0085	11.6368	10.595	11.0079
172.6	15.9344	11.5461	10.6905	10.9902
172.7	15.8818	11.5275	10.6772	11.0489
172.8	15.9321	11.5204	10.614	11.0341
172.9	15.9783	11.4516	10.6256	11.0257
173	15.9785	11.4325	10.5404	11.05
173.1	16.0563	11.4379	10.6114	11.106
173.2	16.1879	11.3977	10.5399	11.0835
173.3	16.1374	11.4959	10.5295	11.0393
173.4	16.1089	11.4632	10.5631	11.0126
173.5	16.015	11.4589	10.5948	11.0253
173.6	15.9816	11.5194	10.4614	10.9942
173.7	15.9225	11.5029	10.575	10.9613
173.8	15.8362	11.4669	10.557	10.8436
173.9	16.0458	11.4644	10.6252	10.8233
174	15.9616	11.3486	10.7351	10.8585
174.1	15.9836	11.4294	10.6508	10.8002
174.2	16.058	11.4937	10.6569	10.816
174.3	16.0998	11.5019	10.5793	10.8273
174.4	16.0556	11.4392	10.5904	10.8153
174.5	16.0897	11.3552	10.4159	10.9197
174.6	16.0587	11.4407	10.5045	10.9083
174.7	16.2337	11.5787	10.4699	10.8787
174.8	16.2839	11.5408	10.5111	11.0391
174.9	16.3053	11.5927	10.5273	10.9934
175	16.1823	11.5916	10.5656	10.9711
175.1	16.1137	11.6158	10.7288	11.0056
175.2	16.1559	11.6153	10.6859	11.0091
175.3	16.1994	11.6594	10.5423	11.0069
175.4	16.2611	11.5949	10.7981	11.0269
175.5	16.2916	11.618	10.8059	11.0101
175.6	16.334	11.5793	10.75	11.0393
175.7	16.4815	11.6611	10.7819	10.9988
175.8	16.4167	11.6431	10.7556	10.8889
175.9	16.2548	11.6019	10.9409	10.9333
176	16.1202	11.6349	10.9196	10.9407
176.1	15.9885	11.6429	10.9574	10.9324
176.2	15.9834	11.6746	10.9039	10.9495
176.3	16.0741	11.6524	10.9002	10.9087
176.4	16.3136	11.597	11.0347	10.912
176.5	16.2048	11.7036	11.0892	10.8212
176.6	15.9225	11.6449	11.1045	10.7761
176.7	15.9404	11.682	11.177	10.6415
176.8	16.1144	11.7241	11.361	10.6051
176.9	16.3728	11.7115	11.2049	10.644
177	16.3134	11.7027	11.2736	10.719
177.1	16.4667	11.6542	11.2803	10.6645
177.2	16.3474	11.6066	11.2818	10.6954
177.3	16.2872	11.6058	11.2716	10.7129
177.4	16.3534	11.6221	11.2592	10.8185
177.5	16.1884	11.5938	11.2734	10.7626
177.6	16.2152	11.5972	11.2298	10.7017
177.7	16.1858	11.7298	11.0878	10.7305
177.8	16.3825	11.6793	11.1983	10.7281
177.9	16.2503	11.5939	11.1745	10.804
178	16.1916	11.5416	11.211	10.802
178.1	16.3218	11.5833	11.3314	10.7812
178.2	16.2079	11.6353	11.1863	10.8115
178.3	16.2807	11.6251	11.1983	10.8102
178.4	16.2674	11.5999	11.1075	10.8466
178.5	16.2016	11.7146	11.1261	10.7971
178.6	16.3333	11.7464	11.0794	10.8312
178.7	16.3242	11.7787	11.1907	10.8325
178.8	16.2029	11.6777	11.0539	10.8262
178.9	16.1707	11.7184	10.9599	10.8523
179	16.1945	11.7095	10.898	10.7817
179.1	16.1701	11.7858	10.9398	10.8154
179.2	16.2268	11.7818	10.9808	10.8257
179.3	16.1442	11.8704	11.057	10.8657
179.4	16.2822	11.9097	11.0927	10.8965
179.5	16.1671	11.9236	11.0668	10.846
179.6	16.0337	11.8383	11.123	10.8533
179.7	16.1562	11.7536	11.2033	10.8432
179.8	16.2247	11.7665	11.2905	10.7742
179.9	16.326	11.7274	11.3784	10.749
180	16.4204	11.8161	11.6309	10.7776
180.1	16.2375	11.7878	11.5447	10.7237
180.2	16.4093	11.7374	11.6509	10.7759
180.3	16.3747	11.7306	11.4786	10.8045
180.4	16.3076	11.7466	11.4293	10.8299
180.5	16.3723	11.7508	11.4013	10.8982
180.6	16.673	11.6888	11.3826	10.8786
180.7	16.7638	11.6639	11.3629	10.8822
180.8	16.7653	11.6767	11.4458	10.8913
180.9	16.6796	11.7278	11.4708	10.8448
181	16.6946	11.7236	11.35	10.8752
181.1	16.8248	11.72	11.3395	10.9458
181.2	16.6	11.6433	11.2368	10.9423
181.3	16.6489	11.5985	11.2598	10.9907
181.4	16.4976	11.6748	11.1376	11.0216
181.5	16.5754	11.6489	11.2865	10.9357
181.6	16.3752	11.5388	11.3706	10.836
181.7	16.3191	11.5326	11.3025	10.8224
181.8	16.3698	11.5126	11.2436	10.9037
181.9	16.4967	11.522	11.1314	10.9972
182	16.5889	11.5722	11.2057	11.0975
182.1	16.4353	11.5407	11.1782	11.1396
182.2	16.5398	11.4633	11.1228	11.1162
182.3	16.6992	11.4958	11.1162	11.0609
182.4	16.7114	11.5132	10.9804	10.9899
182.5	16.7148	11.6064	11.0157	10.9155
182.6	17.0144	11.6036	11.1157	10.9099
182.7	17.1698	11.603	11.133	10.8807
182.8	17.0004	11.4689	11.2564	10.957
182.9	16.9176	11.6175	11.232	10.9694
183	16.8566	11.6065	11.1687	10.8846
183.1	16.7073	11.5937	11.2522	10.8989
183.2	16.8178	11.6338	11.1554	10.9248
183.3	16.7461	11.6339	11.0821	10.8959
183.4	16.8699	11.6167	10.9696	10.9223
183.5	16.8873	11.6064	11.0191	10.9653
183.6	16.9769	11.5379	11.1004	10.9581
183.7	16.885	11.5632	11.1263	10.9483
183.8	16.6713	11.5882	11.1504	10.927
183.9	16.7472	11.5124	11.1678	10.8886
184	16.709	11.5681	11.0937	10.9279
184.1	16.6233	11.5267	11.1092	10.9507
184.2	16.8675	11.5652	10.9979	11.0038
184.3	16.8667	11.6134	10.9684	11.0632
184.4	16.6916	11.7273	10.8926	11.1294
184.5	16.5874	11.6297	10.9174	11.086
184.6	16.4881	11.5769	10.885	11.1302
184.7	16.5278	11.6948	10.9001	11.1072
184.8	16.3063	11.7473	11.0369	11.1371
184.9	16.2225	11.7352	11.0665	11.0686
185	16.3236	11.7939	11.2368	11.0104
185.1	16.4934	11.7547	11.2632	10.993
185.2	16.4191	11.7544	11.1617	11.0168
185.3	16.361	11.796	11.13	11.0941
185.4	16.3082	11.76	11.2457	11.0876
185.5	16.1475	11.8896	11.1577	11.1617
185.6	16.337	11.8445	11.1987	11.1537
185.7	16.4327	11.9365	11.0851	11.2159
185.8	16.5728	11.9329	11.1176	11.108
185.9	16.32	11.8812	10.976	11.1643
186	16.3178	11.9169	10.9655	11.1608
186.1	16.2906	12.0123	10.864	11.1384
186.2	16.285	11.926	10.8788	11.0947
186.3	16.1265	11.8213	10.9126	11.1183
186.4	16.1627	11.8796	10.9031	11.1017
186.5	16.2891	11.97	10.9714	11.1376
186.6	16.178	11.9146	10.9963	11.1923
186.7	16.3008	11.9747	11.0938	11.2121
186.8	16.3821	11.932	11.0085	11.1964
186.9	16.2904	11.9335	11.0563	11.2666
187	16.1611	11.8406	10.9906	11.2623
187.1	16.1438	11.7455	11.0499	11.2246
187.2	16.0991	11.7254	11.0636	11.2745
187.3	16.0654	11.7887	11.1333	11.3261
187.4	16.1093	11.7842	11.1047	11.2442
187.5	15.8798	11.8255	11.1931	11.2746
187.6	15.7583	11.7673	11.1769	11.3003
187.7	15.8458	11.7922	11.1184	11.3011
187.8	16.0587	11.7491	11.1533	11.327
187.9	16.2969	11.7859	11.0149	11.3493
188	16.3393	11.8305	11.1393	11.4368
188.1	16.3793	11.7172	11.1536	11.4021
188.2	16.328	11.6791	10.9977	11.3805
188.3	16.3093	11.6427	11.0492	11.3327
188.4	16.4084	11.6133	10.9858	11.2711
188.5	16.4616	11.7434	11.0011	11.2391
188.6	16.3855	11.6564	11.2359	11.3078
188.7	16.2861	11.6424	11.1982	11.2762
188.8	16.2446	11.6769	11.1272	11.2457
188.9	16.0886	11.7591	11.3261	11.2699
189	16.0138	11.7379	11.3827	11.2814
189.1	15.8531	11.7476	11.4652	11.3425
189.2	15.6754	11.7998	11.2953	11.4308
189.3	15.7113	11.8204	11.3533	11.4094
189.4	15.8371	11.7294	11.264	11.4196
189.5	15.7157	11.755	11.3717	11.5
189.6	15.5013	11.7514	11.2967	11.4811
189.7	15.4495	11.7715	11.3119	11.5211
189.8	15.3159	11.6102	11.2869	11.5569
189.9	15.2395	11.6443	11.4422	11.5277
190	15.3636	11.6945	11.3816	11.4381
190.1	15.4403	11.7084	11.4061	11.4005
190.2	15.2842	11.7009	11.3782	11.3585
190.3	15.348	11.7134	11.4076	11.3418
190.4	15.4762	11.8221	11.4611	11.4346
190.5	15.4137	11.7301	11.5843	11.5159
190.6	15.6238	11.8276	11.6537	11.5429
190.7	15.5405	11.8208	11.6407	11.591
190.8	15.575	11.8313	11.5497	11.5954
190.9	15.4977	11.834	11.5109	11.528
191	15.356	11.8143	11.4676	11.5301
191.1	15.3047	11.8481	11.4763	11.4857
191.2	15.3512	11.8145	11.5864	11.5009
191.3	15.3407	11.9193	11.586	11.395
191.4	15.3637	11.9446	11.5609	11.366
191.5	15.3918	11.9849	11.6223	11.3502
191.6	15.6304	11.9687	11.6066	11.389
191.7	15.6368	11.8959	11.6385	11.4407
191.8	15.6082	11.9441	11.5955	11.4702
191.9	15.768	12.0068	11.6181	11.5271
192	15.9811	12.022	11.5291	11.5266
192.1	16.0421	11.9821	11.6101	11.4651
192.2	16.1634	11.9348	11.4171	11.5189
192.3	16.2347	12.047	11.4779	11.5219
192.4	16.4744	12.017	11.4498	11.3992
192.5	16.2745	12.0788	11.5306	11.3724
192.6	16.42	12.0452	11.4926	11.3356
192.7	16.5256	12.1218	11.5706	11.4097
192.8	16.5149	12.0281	11.676	11.4504
192.9	16.7598	11.9801	11.7072	11.4287
193	16.8039	11.9718	11.646	11.486
193.1	16.8769	12.0306	11.5378	11.4081
193.2	16.9158	12.0555	11.7099	11.3739
193.3	16.9567	12.0953	11.7204	11.2994
193.4	17.022	12.087	11.7387	11.2224
193.5	16.9634	11.9836	11.7749	11.1846
193.6	16.9301	12.022	11.7544	11.1639
193.7	16.9439	12.0933	11.8175	11.19
193.8	16.93	12.1113	11.6764	11.1983
193.9	16.901	12.0989	11.785	11.1955
194	16.7611	12.0581	11.6383	11.131
194.1	16.816	12.0074	11.6318	11.1558
194.2	16.6957	12.1483	11.6197	11.1282
194.3	16.643	12.1232	11.5737	11.1197
194.4	16.4451	12.1189	11.659	11.1578
194.5	16.5287	12.1925	11.5431	11.0932
194.6	16.4825	12.2362	11.6121	11.0773
194.7	16.4969	12.2992	11.6181	11.0536
194.8	16.3744	12.2509	11.5537	11.0959
194.9	16.1972	12.159	11.5899	11.149
195	16.3953	12.1717	11.4968	11.1515
195.1	16.4264	12.2179	11.4352	11.1697
195.2	16.3532	12.4256	11.3063	11.1932
195.3	16.3291	12.5681	11.2793	11.2612
195.4	16.5611	12.4094	11.3664	11.3264
195.5	16.577	12.4965	11.4118	11.2866
195.6	16.6527	12.5476	11.4738	11.3325
195.7	16.7724	12.5666	11.3646	11.3811
195.8	16.4808	12.5457	11.1456	11.3987
195.9	16.4092	12.4864	11.1599	11.4149
196	16.4025	12.6474	11.1234	11.3865
196.1	16.3765	12.6974	11.3434	11.3225
196.2	16.4624	12.7159	11.3664	11.3165
196.3	16.5776	12.6464	11.5599	11.3458
196.4	16.5864	12.5075	11.669	11.3623
196.5	16.3529	12.5403	11.5765	11.363
196.6	16.5359	12.5583	11.4949	11.4134
196.7	16.6185	12.4525	11.5833	11.4258
196.8	16.6477	12.4187	11.4162	11.5113
196.9	16.5764	12.4705	11.432	11.4506
197	16.4339	12.522	11.4743	11.3385
197.1	16.4508	12.5547	11.5081	11.3298
197.2	16.6011	12.4889	11.5934	11.323
197.3	16.5848	12.4207	11.5305	11.3677
197.4	16.4693	12.3701	11.5459	11.3443
197.5	16.5105	12.4778	11.5936	11.3475
197.6	16.484	12.4937	11.5888	11.3399
197.7	16.4137	12.4818	11.6139	11.2767
197.8	16.2612	12.4522	11.5157	11.3692
197.9	16.2994	12.6091	11.5453	11.3685
198	16.593	12.5649	11.3808	11.3367
198.1	16.5447	12.5246	11.3769	11.2903
198.2	16.5985	12.569	11.3924	11.3045
198.3	16.2668	12.6163	11.4051	11.2922
198.4	16.2071	12.6155	11.5087	11.1908
198.5	15.9967	12.6134	11.3485	11.2594
198.6	16.2031	12.7265	11.4205	11.3224
198.7	16.2618	12.7556	11.3863	11.3105
198.8	16.2365	12.8091	11.3512	11.4552
198.9	16.2542	12.854	11.3845	11.5113
199	16.3616	12.9023	11.1588	11.52
[truncated: 17 more rows]

[truncated: 33 more sheets: Figure 5a, Figure S1, Figure S3, Figure S4, Figure S5, Figure S6, Figure S7, Figure S8, Figure S9, Figure S10, Figure S11, Figure S12, Figure S13, Figure S14, Figure S16, Figure S17, Figure S18, Figure S19, Figure S20, Figure S21 …]
